# Supplementary material for: (E)-N′-(5-Bromo-2-hy­droxy-3-meth­oxy­benzyl­idene)-2-hy­droxy­benzohydrazide monohydrate
Source: Acta Crystallogr Sect E Struct Rep Online. 2012 Jun 13;68(Pt 7):o2040. doi: 10.1107/S1600536812024816 (PMC3393308; doi:10.1107/S1600536812024816)
Supplement: Supplementary file 1 [file e-68-o2040-sup1.cif]

##############################################################################
#                                                                            #
# This CIF contains the data in a paper accepted for publication in          #
# Acta Crystallographica Section E. It conforms to the requirements of       #
# Notes for Authors for Acta Crystallographica Section E, and has been       #
# peer reviewed under the auspices of the IUCr Commission on Journals.       #
#                                                                            #
# Full details of the Crystallographic Information File format               #
# are given in the paper "The Crystallographic Information File (CIF):       #
# a New Standard Archive File for Crystallography" by S. R. Hall, F. H.      #
# Allen and I. D. Brown [Acta Cryst. (1991), A47, 655-685].                  #
#                                                                            #
# The current version of the core CIF dictionary is obtainable from          #
# ftp://ftp.iucr.org/pub/cif_core.dic.                                       #
#                                                                            #
# Software is freely available for graphical display of the structure(s)     #
# in this CIF. For information consult the CIF software page                 #
# http://www.iucr.org/resources/cif/software.                                #
#                                                                            #
# This file may be used for bona fide research purposes within the           #
# scientific community so long as proper attribution is given to the journal # 
# article from which it was obtained.                                        #
#                                                                            #
##############################################################################
data_I
_audit_creation_method     SHELXL97
_chemical_name_systematic
;
(<i>E</i>)-<i>N</i>'-(5-Bromo-2-hydroxy-3-methoxybenzylidene)-2-
hydroxybenzohydrazide monohydrate
;
_chemical_name_common     ?
_chemical_formula_moiety     'C15 H13 Br N2 O4, H2 O'
_chemical_formula_sum     'C15 H15 Br N2 O5'
_chemical_formula_iupac     'C15 H13 Br N2 O4, H2 O'
_chemical_formula_weight     383.20
_chemical_melting_point     ?
_symmetry_cell_setting     orthorhombic
_symmetry_space_group_name_H-M     'P 21 21 21'
_symmetry_space_group_name_Hall     'P 2ac 2ab'
loop_
    _symmetry_equiv_pos_as_xyz
    'x, y, z'
    '-x+1/2, -y, z+1/2'
    '-x, y+1/2, -z+1/2'
    'x+1/2, -y+1/2, -z'
_cell_length_a     6.3822(13)
_cell_length_b     14.142(3)
_cell_length_c     17.470(4)
_cell_angle_alpha     90.00
_cell_angle_beta     90.00
_cell_angle_gamma     90.00
_cell_volume     1576.8(6)
_cell_formula_units_Z     4
_cell_measurement_reflns_used     2451
_cell_measurement_theta_min     1.91
_cell_measurement_theta_max     26.55
_cell_measurement_temperature     296(2)
_exptl_crystal_description     stick
_exptl_crystal_colour     colourless
_exptl_crystal_size_max     0.38
_exptl_crystal_size_mid     0.26
_exptl_crystal_size_min     0.20
_exptl_crystal_density_diffrn     1.614
_exptl_crystal_density_meas     ?
_exptl_crystal_density_method     'not measured'
_exptl_crystal_F_000     776
_exptl_absorpt_coefficient_mu     2.634
_exptl_absorpt_correction_type     multi-scan
_exptl_absorpt_process_details     '(SADABS; Sheldrick, 2004)'
_exptl_absorpt_correction_T_min     0.444
_exptl_absorpt_correction_T_max     0.590
_exptl_special_details
;
;
_diffrn_ambient_temperature     296(2)
_diffrn_radiation_type     MoK\a
_diffrn_radiation_wavelength     0.71073
_diffrn_radiation_source     'fine-focus sealed tube'
_diffrn_radiation_monochromator     graphite
_diffrn_measurement_device_type     'Bruker SMART 1K CCD area-detector'
_diffrn_measurement_method     'thin-slice \w'
_diffrn_detector_area_resol_mean     ?
_diffrn_reflns_number     9336
_diffrn_reflns_av_R_equivalents     0.0662
_diffrn_reflns_av_sigmaI/netI     0.1063
_diffrn_reflns_theta_min     1.85
_diffrn_reflns_theta_max     28.22
_diffrn_reflns_theta_full     25.00
_diffrn_measured_fraction_theta_max     0.956
_diffrn_measured_fraction_theta_full     0.999
_diffrn_reflns_limit_h_min     -8
_diffrn_reflns_limit_h_max     5
_diffrn_reflns_limit_k_min     -18
_diffrn_reflns_limit_k_max     18
_diffrn_reflns_limit_l_min     -21
_diffrn_reflns_limit_l_max     19
_diffrn_standards_number     ?
_diffrn_standards_interval_count     ?
_diffrn_standards_interval_time     ?
_diffrn_standards_decay_%     ?
_refine_special_details
;
Refinement of <i>F</i>^2^ against ALL reflections. The weighted <i>R</i>-factor
<i>wR</i> and goodness of fit <i>S</i> are based on <i>F</i>^2^, conventional
<i>R</i>-factors <i>R</i> are based on <i>F</i>, with <i>F</i> set to zero for
negative <i>F</i>^2^. The threshold expression of <i>F</i>^2^ >
\s(<i>F</i>^2^) is used only for calculating <i>R</i>-factors(gt) <i>etc</i>.
and is not relevant to the choice of reflections for refinement.
<i>R</i>-factors based on <i>F</i>^2^ are statistically about twice as large
as those based on <i>F</i>, and <i>R</i>- factors based on ALL data will be
even larger.
;
_reflns_number_total     3658
_reflns_number_gt     2060
_reflns_threshold_expression     I>2\s(I)
_refine_ls_structure_factor_coef     Fsqd
_refine_ls_matrix_type     full
_refine_ls_R_factor_all     0.1038
_refine_ls_R_factor_gt     0.0446
_refine_ls_wR_factor_gt     0.0902
_refine_ls_wR_factor_ref     0.1309
_refine_ls_goodness_of_fit_ref     0.903
_refine_ls_restrained_S_all     0.902
_refine_ls_number_reflns     3658
_refine_ls_number_parameters     217
_refine_ls_number_restraints     3
_refine_ls_hydrogen_treatment     constr
_refine_ls_weighting_scheme     calc
_refine_ls_weighting_details
                 'calc w=1/[\s^2^(Fo^2^)+(0.0557P)^2^] where P=(Fo^2^+2Fc^2^)/3'
_atom_sites_solution_hydrogens     difmap
_atom_sites_solution_primary     direct
_atom_sites_solution_secondary     difmap
_refine_ls_shift/su_max     0.001
_refine_ls_shift/su_mean     0.000
_refine_diff_density_max     0.334
_refine_diff_density_min     -0.475
_refine_ls_extinction_method     ?
_refine_ls_extinction_coef     ?
_refine_ls_abs_structure_details     'Flack (1983), 1411 Friedel pairs'
_refine_ls_abs_structure_Flack     0.008(15)
loop_
    _atom_type_symbol
    _atom_type_description
    _atom_type_scat_dispersion_real
    _atom_type_scat_dispersion_imag
    _atom_type_scat_source
    'C' 'C' 0.0033 0.0016
                         'International Tables Vol C Tables 4.2.6.8 and 6.1.1.4'
    'H' 'H' 0.0000 0.0000
                         'International Tables Vol C Tables 4.2.6.8 and 6.1.1.4'
    'N' 'N' 0.0061 0.0033
                         'International Tables Vol C Tables 4.2.6.8 and 6.1.1.4'
    'O' 'O' 0.0106 0.0060
                         'International Tables Vol C Tables 4.2.6.8 and 6.1.1.4'
    'Br' 'Br' -0.2901 2.4595
                         'International Tables Vol C Tables 4.2.6.8 and 6.1.1.4'
_computing_data_collection     'SMART (Bruker, 2001)'
_computing_cell_refinement     'SAINT (Bruker, 2001)'
_computing_data_reduction     'SAINT (Bruker, 2001)'
_computing_structure_solution     'SHELXS97 (Sheldrick, 2008)'
_computing_structure_refinement     'SHELXL97 (Sheldrick, 2008)'
_computing_molecular_graphics     'SHELXTL (Sheldrick, 2008)'
_computing_publication_material
                                  'SHELXTL (Sheldrick, 2008) and local programs'
loop_
    _atom_site_type_symbol
    _atom_site_label
    _atom_site_fract_x
    _atom_site_fract_y
    _atom_site_fract_z
    _atom_site_U_iso_or_equiv
    _atom_site_adp_type
    _atom_site_calc_flag
    _atom_site_refinement_flags
    _atom_site_occupancy
    _atom_site_symmetry_multiplicity
    _atom_site_disorder_assembly
    _atom_site_disorder_group
    Br Br1 0.17855(11) 1.17225(4) 0.99142(4) 0.0780(3) Uani d . 1 1 . .
    O O1 0.2998(5) 0.8130(2) 0.9293(2) 0.0454(9) Uani d . 1 1 . .
    O O3 1.1945(6) 0.8459(2) 0.7425(2) 0.0524(10) Uani d . 1 1 . .
    O O2 0.6469(5) 0.8437(2) 0.8561(2) 0.0476(9) Uani d . 1 1 . .
    H H2A 0.7579 0.8596 0.8362 0.071 Uiso calc R 1 1 . .
    C C6 0.6271(8) 1.0123(4) 0.8788(3) 0.0370(12) Uani d . 1 1 . .
    C C10 1.4183(7) 0.9660(3) 0.6933(3) 0.0343(12) Uani d . 1 1 . .
    C C3 0.2568(8) 0.9790(4) 0.9594(3) 0.0392(12) Uani d . 1 1 . .
    H H3A 0.1357 0.9684 0.9878 0.047 Uiso calc R 1 1 . .
    N N1 0.9280(6) 0.9674(3) 0.8055(2) 0.0394(11) Uani d . 1 1 . .
    C C11 1.4638(8) 1.0619(4) 0.6803(3) 0.0463(14) Uani d . 1 1 . .
    H H11A 1.3713 1.1075 0.6983 0.056 Uiso calc R 1 1 . .
    C C8 0.8180(8) 1.0329(4) 0.8369(3) 0.0431(13) Uani d . 1 1 . .
    H H8A 0.8621 1.0953 0.8327 0.052 Uiso calc R 1 1 . .
    C C15 1.5614(8) 0.9000(4) 0.6654(3) 0.0410(13) Uani d . 1 1 . .
    C C2 0.3633(7) 0.9045(4) 0.9263(3) 0.0355(11) Uani d . 1 1 . .
    C C9 1.2306(8) 0.9322(4) 0.7355(3) 0.0387(12) Uani d . 1 1 . .
    N N2 1.1036(6) 0.9967(3) 0.7668(2) 0.0397(11) Uani d . 1 1 . .
    H H2B 1.1315 1.0560 0.7627 0.048 Uiso calc R 1 1 . .
    C C14 1.7394(8) 0.9297(4) 0.6256(3) 0.0521(15) Uani d . 1 1 . .
    H H14A 1.8342 0.8852 0.6071 0.063 Uiso calc R 1 1 . .
    O O4 1.5336(6) 0.8046(2) 0.6757(2) 0.0526(10) Uani d . 1 1 . .
    H H4A 1.4234 0.7953 0.6986 0.079 Uiso calc R 1 1 . .
    C C4 0.3336(9) 1.0699(4) 0.9496(3) 0.0431(13) Uani d . 1 1 . .
    C C7 0.5520(8) 0.9207(4) 0.8869(3) 0.0377(12) Uani d . 1 1 . .
    C C13 1.7743(9) 1.0233(4) 0.6138(3) 0.0546(16) Uani d . 1 1 . .
    H H13A 1.8916 1.0424 0.5863 0.066 Uiso calc R 1 1 . .
    C C5 0.5154(9) 1.0869(4) 0.9111(3) 0.0463(14) Uani d . 1 1 . .
    H H5A 0.5650 1.1484 0.9063 0.056 Uiso calc R 1 1 . .
    C C1 0.1150(8) 0.7915(4) 0.9715(4) 0.0597(17) Uani d . 1 1 . .
    H H1B 0.0880 0.7248 0.9688 0.090 Uiso calc R 1 1 . .
    H H1C -0.0015 0.8254 0.9501 0.090 Uiso calc R 1 1 . .
    H H1D 0.1338 0.8098 1.0240 0.090 Uiso calc R 1 1 . .
    C C12 1.6383(9) 1.0900(4) 0.6421(3) 0.0520(15) Uani d . 1 1 . .
    H H12A 1.6656 1.1540 0.6351 0.062 Uiso calc R 1 1 . .
    O O1W 0.1142(6) 0.2032(3) 0.7660(3) 0.0683(13) Uani d D 1 1 . .
    H H2W 0.2215 0.2368 0.7723 0.102 Uiso d RD 1 1 . .
    H H1W 0.0225 0.2390 0.7451 0.102 Uiso d RD 1 1 . .
loop_
    _atom_site_aniso_label
    _atom_site_aniso_U_11
    _atom_site_aniso_U_22
    _atom_site_aniso_U_33
    _atom_site_aniso_U_12
    _atom_site_aniso_U_13
    _atom_site_aniso_U_23
    Br1 0.0908(5) 0.0470(3) 0.0962(6) 0.0036(3) 0.0521(4) -0.0121(4)
    O1 0.040(2) 0.039(2) 0.057(2) -0.0034(18) 0.0170(18) 0.0032(17)
    O3 0.041(2) 0.041(2) 0.075(3) -0.0072(18) 0.0064(19) 0.0060(18)
    O2 0.038(2) 0.046(2) 0.059(2) 0.0063(18) 0.0169(18) 0.0016(18)
    C6 0.030(3) 0.047(3) 0.034(3) -0.004(2) 0.002(2) 0.000(2)
    C10 0.023(3) 0.041(3) 0.039(3) 0.000(2) 0.001(2) 0.002(2)
    C3 0.035(3) 0.044(3) 0.039(3) -0.001(2) 0.009(2) 0.002(2)
    N1 0.026(2) 0.050(3) 0.042(3) -0.005(2) 0.0054(19) 0.007(2)
    C11 0.041(3) 0.045(3) 0.053(4) 0.004(3) 0.008(3) 0.004(3)
    C8 0.035(3) 0.047(3) 0.047(3) -0.007(3) 0.003(3) 0.005(2)
    C15 0.034(3) 0.043(3) 0.046(3) -0.001(3) -0.001(2) -0.006(3)
    C2 0.031(3) 0.040(3) 0.036(3) 0.001(2) 0.003(2) 0.003(2)
    C9 0.032(3) 0.045(3) 0.038(3) -0.001(2) -0.002(2) 0.003(2)
    N2 0.031(2) 0.042(3) 0.046(3) -0.003(2) 0.010(2) 0.004(2)
    C14 0.036(3) 0.074(5) 0.046(3) 0.008(3) 0.009(3) -0.003(3)
    O4 0.049(2) 0.043(2) 0.065(3) 0.0035(18) 0.0088(19) -0.0034(19)
    C4 0.045(3) 0.043(3) 0.041(3) -0.005(3) 0.008(3) -0.006(2)
    C7 0.035(3) 0.044(3) 0.034(3) 0.004(2) 0.002(2) -0.001(2)
    C13 0.043(4) 0.068(4) 0.053(4) -0.007(3) 0.013(3) 0.016(3)
    C5 0.054(4) 0.034(3) 0.051(4) -0.006(3) 0.012(3) -0.005(3)
    C1 0.044(3) 0.055(4) 0.080(4) -0.007(3) 0.018(3) 0.007(3)
    C12 0.042(3) 0.057(4) 0.057(4) -0.002(3) 0.013(3) 0.013(3)
    O1W 0.046(2) 0.040(2) 0.119(4) 0.0026(18) 0.003(2) -0.005(2)
_geom_special_details
;
All e.s.d.'s (except the e.s.d. in the dihedral angle between two l.s. planes)
are estimated using the full covariance matrix. The cell e.s.d.'s are taken
into account individually in the estimation of e.s.d.'s in distances, angles
and torsion angles; correlations between e.s.d.'s in cell parameters are only
used when they are defined by crystal symmetry. An approximate (isotropic)
treatment of cell e.s.d.'s is used for estimating e.s.d.'s involving l.s.
planes.
;
loop_
    _geom_bond_atom_site_label_1
    _geom_bond_atom_site_label_2
    _geom_bond_site_symmetry_2
    _geom_bond_distance
    _geom_bond_publ_flag
    Br1 C4 . 1.899(5) ?
    O1 C2 . 1.356(6) ?
    O1 C1 . 1.424(6) ?
    O3 C9 . 1.249(6) ?
    O2 C7 . 1.357(6) ?
    O2 H2A . 0.8200 ?
    C6 C7 . 1.389(7) ?
    C6 C5 . 1.392(7) ?
    C6 C8 . 1.451(7) ?
    C10 C15 . 1.394(7) ?
    C10 C11 . 1.405(7) ?
    C10 C9 . 1.486(7) ?
    C3 C2 . 1.381(7) ?
    C3 C4 . 1.386(7) ?
    C3 H3A . 0.9300 ?
    N1 C8 . 1.286(6) ?
    N1 N2 . 1.373(5) ?
    C11 C12 . 1.357(7) ?
    C11 H11A . 0.9300 ?
    C8 H8A . 0.9300 ?
    C15 O4 . 1.372(6) ?
    C15 C14 . 1.396(7) ?
    C2 C7 . 1.406(7) ?
    C9 N2 . 1.337(6) ?
    N2 H2B . 0.8600 ?
    C14 C13 . 1.358(8) ?
    C14 H14A . 0.9300 ?
    O4 H4A . 0.8200 ?
    C4 C5 . 1.363(7) ?
    C13 C12 . 1.374(8) ?
    C13 H13A . 0.9300 ?
    C5 H5A . 0.9300 ?
    C1 H1B . 0.9600 ?
    C1 H1C . 0.9600 ?
    C1 H1D . 0.9600 ?
    C12 H12A . 0.9300 ?
    O1W H2W . 0.8409 ?
    O1W H1W . 0.8548 ?
loop_
    _geom_angle_atom_site_label_1
    _geom_angle_atom_site_label_2
    _geom_angle_atom_site_label_3
    _geom_angle_site_symmetry_1
    _geom_angle_site_symmetry_3
    _geom_angle
    _geom_angle_publ_flag
    C2 O1 C1 . . 118.1(4) ?
    C7 O2 H2A . . 109.5 ?
    C7 C6 C5 . . 119.3(5) ?
    C7 C6 C8 . . 121.9(5) ?
    C5 C6 C8 . . 118.8(5) ?
    C15 C10 C11 . . 117.0(5) ?
    C15 C10 C9 . . 119.1(5) ?
    C11 C10 C9 . . 123.9(5) ?
    C2 C3 C4 . . 118.8(5) ?
    C2 C3 H3A . . 120.6 ?
    C4 C3 H3A . . 120.6 ?
    C8 N1 N2 . . 116.0(4) ?
    C12 C11 C10 . . 122.1(5) ?
    C12 C11 H11A . . 118.9 ?
    C10 C11 H11A . . 118.9 ?
    N1 C8 C6 . . 122.0(5) ?
    N1 C8 H8A . . 119.0 ?
    C6 C8 H8A . . 119.0 ?
    O4 C15 C10 . . 121.8(5) ?
    O4 C15 C14 . . 117.7(5) ?
    C10 C15 C14 . . 120.4(5) ?
    O1 C2 C3 . . 124.4(4) ?
    O1 C2 C7 . . 115.4(4) ?
    C3 C2 C7 . . 120.2(5) ?
    O3 C9 N2 . . 121.0(5) ?
    O3 C9 C10 . . 120.8(5) ?
    N2 C9 C10 . . 118.2(4) ?
    C9 N2 N1 . . 119.3(4) ?
    C9 N2 H2B . . 120.3 ?
    N1 N2 H2B . . 120.3 ?
    C13 C14 C15 . . 120.1(5) ?
    C13 C14 H14A . . 120.0 ?
    C15 C14 H14A . . 120.0 ?
    C15 O4 H4A . . 109.5 ?
    C5 C4 C3 . . 121.7(5) ?
    C5 C4 Br1 . . 119.9(4) ?
    C3 C4 Br1 . . 118.4(4) ?
    O2 C7 C6 . . 123.6(5) ?
    O2 C7 C2 . . 116.5(5) ?
    C6 C7 C2 . . 119.8(5) ?
    C14 C13 C12 . . 120.7(5) ?
    C14 C13 H13A . . 119.6 ?
    C12 C13 H13A . . 119.6 ?
    C4 C5 C6 . . 120.2(5) ?
    C4 C5 H5A . . 119.9 ?
    C6 C5 H5A . . 119.9 ?
    O1 C1 H1B . . 109.5 ?
    O1 C1 H1C . . 109.5 ?
    H1B C1 H1C . . 109.5 ?
    O1 C1 H1D . . 109.5 ?
    H1B C1 H1D . . 109.5 ?
    H1C C1 H1D . . 109.5 ?
    C11 C12 C13 . . 119.6(6) ?
    C11 C12 H12A . . 120.2 ?
    C13 C12 H12A . . 120.2 ?
    H2W O1W H1W . . 106.2 ?
loop_
    _geom_hbond_atom_site_label_D
    _geom_hbond_atom_site_label_H
    _geom_hbond_atom_site_label_A
    _geom_hbond_site_symmetry_A
    _geom_hbond_distance_DH
    _geom_hbond_distance_HA
    _geom_hbond_distance_DA
    _geom_hbond_angle_DHA
    _geom_hbond_publ_flag
    O2 H2A N1 . 0.82 1.95 2.657(5) 144.4 y
    N2 H2B O1W 1_665 0.86 2.09 2.921(5) 163.7 y
    O4 H4A O3 . 0.82 1.80 2.527(5) 147.2 y
    O1W H2W O4 3_746 0.84 2.05 2.855(6) 160.9 y
    O1W H1W O3 3_646 0.85 2.06 2.823(5) 148.1 y
data_global
_journal_date_recd_electronic     2012-05-21
_journal_date_accepted     2012-05-31
_journal_name_full     'Acta Crystallographica, Section E'
_journal_year     2012
_journal_volume     68
_journal_issue      7
_journal_page_first     o2040
_journal_page_last     o2040
_journal_paper_category     QO
_journal_paper_doi     10.1107/S1600536812024816
_journal_coeditor_code     FK2062
_publ_contact_author_name     'Dr. Shunsheng Zhao'
_publ_contact_author_address
;
College of Chemistry and Chemical Engineering
Xi'an University of Science and Technology
Xi'an 710054
Shaanxi
People's Republic of China
;
_publ_contact_author_email     shshzhao@xust.edu.cn
_publ_contact_author_fax     ?
_publ_contact_author_phone     '86 02985583183'
_publ_section_title
;\
(<i>E</i>)-<i>N</i>'-(5-Bromo-2-hydroxy-3-methoxybenzylidene)-2-\
hydroxybenzohydrazide monohydrate
;
loop_
    _publ_author_name
    _publ_author_address
    'Zhao, Shunsheng'
;
College of Chemistry and Chemical Engineering
Xi'an University of Science and Technology
Xi'an 710054
Shaanxi
People's Republic of China
;
    'Li, Lanlan'
;
College of Chemistry and Chemical Engineering
Xi'an University of Science and Technology
Xi'an 710054
Shaanxi
People's Republic of China
;
    'Liu, Xi'angrong'
;
College of Chemistry and Chemical Engineering
Xi'an University of Science and Technology
Xi'an 710054
Shaanxi
People's Republic of China
;
    'Feng, Weixu'
;
College of Chemical Engineering
Northwest University
Xi'an 710069
Shaanxi
People's Republic of China
;
    'L\"u, Xingqiang'
;
College of Chemical Engineering
Northwest University
Xi'an 710069
Shaanxi
People's Republic of China
;
