# Supplementary material for: (E)-N′-(5-Bromo-2-hy­droxy-3-meth­oxy­benzyl­idene)-2-hy­droxy­benzohydrazide monohydrate
Source: Acta Crystallogr Sect E Struct Rep Online. 2012 Jun 13;68(Pt 7):o2040. doi: 10.1107/S1600536812024816 (PMC3393308; doi:10.1107/S1600536812024816)
Supplement: Supplementary file 2 [file e-68-o2040-Isup2.hkl]

# 
# h,k,l, Fc-squared, Fo-squared, sigma(Fo-squared) and status flag 
# 
data_I
_shelx_title ' xb5780_0m in P2(1)2(1)2(1)' 
_shelx_refln_list_code          4 
_shelx_F_calc_maximum      184.22 
_exptl_crystal_F_000       776.00 
_reflns_d_resolution_high  0.7514 
 
loop_ 
 _symmetry_equiv_pos_as_xyz 
 'x, y, z' 
 '-x+1/2, -y, z+1/2' 
 '-x, y+1/2, -z+1/2' 
 'x+1/2, -y+1/2, -z' 
 
_cell_length_a     6.3822 
_cell_length_b    14.1415 
_cell_length_c    17.4702 
_cell_angle_alpha  90.000 
_cell_angle_beta   90.000 
_cell_angle_gamma  90.000 
 
_shelx_F_squared_multiplier     1.000 
 
loop_ 
 _refln_index_h 
 _refln_index_k 
 _refln_index_l 
 _refln_F_squared_calc 
 _refln_F_squared_meas 
 _refln_F_squared_sigma 
 _refln_observed_status 
   2   0   0     7104.38     7145.57    273.24 o 
   4   0   0      894.58      803.63     66.19 o 
   6   0   0       19.77       43.58     29.14 o 
   8   0   0        2.01      -43.66     59.95 o 
   1   1   0     3354.56     3473.88    110.34 o 
   2   1   0     2453.71     2338.79     93.12 o 
   3   1   0      471.40      463.66     20.17 o 
   4   1   0     1804.26     1864.55     69.65 o 
   5   1   0      182.81      183.26     27.53 o 
   6   1   0       17.48       -1.44     17.88 o 
   7   1   0       14.95      -20.72     36.02 o 
   8   1   0        4.41       -1.03     45.17 o 
   1   2   0     4393.45     4170.45    133.35 o 
   2   2   0      361.85      392.00     17.57 o 
   3   2   0     3568.39     3431.52    114.31 o 
   4   2   0       89.66      107.76     19.78 o 
   5   2   0       85.89       88.25     39.75 o 
   6   2   0      567.93      522.84     61.56 o 
   7   2   0        6.46       22.93     38.93 o 
   8   2   0        5.56       33.75     47.51 o 
   1   3   0    20597.81    18040.10   1144.90 o 
   2   3   0      403.54      395.96     20.55 o 
   3   3   0     1222.42     1286.69     64.07 o 
   4   3   0      373.55      387.54     26.61 o 
   5   3   0      665.44      780.28     63.09 o 
   6   3   0      352.60      354.84     37.11 o 
   7   3   0       89.92      106.66     33.09 o 
   8   3   0        0.67       31.31     46.80 o 
   0   4   0      366.14      476.50     51.63 o 
   1   4   0     8780.09     8153.53    260.46 o 
   2   4   0      444.75      476.03     23.24 o 
   3   4   0     3062.30     3187.67    111.52 o 
   4   4   0        3.07       13.26     11.86 o 
   5   4   0      592.56      576.87     42.33 o 
   6   4   0      458.46      398.36     39.33 o 
   7   4   0       51.16       18.70     27.62 o 
   8   4   0       14.23       68.92     50.92 o 
   1   5   0     8396.77     7613.98    279.73 o 
   2   5   0      829.39      738.82     93.04 o 
   3   5   0       27.74       32.59      9.01 o 
   4   5   0     1322.13     1387.33     54.52 o 
   5   5   0        2.25       -7.58     16.68 o 
   6   5   0      173.86      174.51     29.58 o 
   7   5   0        7.73       -0.20     26.62 o 
   8   5   0        3.54        0.04     43.25 o 
   0   6   0    11961.21    11838.66    459.11 o 
   1   6   0      352.85      360.10     21.04 o 
   2   6   0     4922.31     5070.96    176.97 o 
   3   6   0      358.14      403.02     25.11 o 
   4   6   0      460.47      438.42     37.67 o 
   5   6   0      266.35      290.29     28.65 o 
   6   6   0       72.60       33.29     22.89 o 
   7   6   0       23.40       36.62     29.64 o 
   8   6   0       10.08        5.36     46.32 o 
   1   7   0       16.16       20.38      8.85 o 
   2   7   0     2181.20     2112.15     82.20 o 
   3   7   0       50.63       49.00     16.25 o 
   4   7   0      170.34      189.68     27.92 o 
   5   7   0      211.01      208.44     23.60 o 
   6   7   0       77.49       92.49     24.17 o 
   7   7   0       13.58       18.56     30.53 o 
   0   8   0    10690.79    11112.39    436.83 o 
   1   8   0       66.96       56.38     12.86 o 
   2   8   0      539.52      567.83     38.96 o 
   3   8   0     1456.69     1509.10     69.47 o 
   4   8   0      104.12      120.53     25.14 o 
   5   8   0      241.98      212.31     27.31 o 
   6   8   0       60.94       59.73     24.02 o 
   7   8   0       21.46       15.89     30.58 o 
   1   9   0     2777.56     2732.43    106.47 o 
   2   9   0      293.62      298.86     32.88 o 
   3   9   0      314.52      355.11     43.57 o 
   4   9   0     1402.01     1364.16     94.43 o 
   5   9   0       15.47       38.24     32.64 o 
   6   9   0       23.83       23.56     46.44 o 
   7   9   0      128.38      128.91     60.30 o 
   0  10   0      270.16      281.07     37.68 o 
   1  10   0      559.21      621.27     45.66 o 
   2  10   0      446.89      402.83     38.18 o 
   3  10   0      981.25     1116.50    106.22 o 
   4  10   0       62.08       48.04     25.40 o 
   5  10   0        7.26       28.31     31.97 o 
   6  10   0       12.57       -3.12     47.82 o 
   7  10   0        0.25      -25.99     55.10 o 
   1  11   0     1471.55     1378.29     86.77 o 
   2  11   0       20.29        1.53     16.16 o 
   3  11   0      258.09      237.33     35.48 o 
   4  11   0       57.07       54.18     33.34 o 
   5  11   0      126.64      104.95     98.42 o 
   6  11   0        1.26      -38.12     47.82 o 
   0  12   0     2386.63     2537.27    189.21 o 
   1  12   0      401.22      378.69     39.71 o 
   2  12   0      542.48      585.23     51.97 o 
   3  12   0      248.75      300.92     50.15 o 
   4  12   0        9.72       12.73     32.06 o 
   5  12   0      211.18      213.49     49.32 o 
   6  12   0       92.53       97.73     62.03 o 
   1  13   0        2.44      -19.94     19.94 o 
   2  13   0      904.50     1056.42     79.27 o 
   3  13   0        8.93       17.54     31.00 o 
   4  13   0      263.76      309.11    129.26 o 
   5  13   0        2.25      -30.14     37.68 o 
   6  13   0        1.29      -31.88     58.22 o 
   0  14   0      339.30      283.79     51.46 o 
   1  14   0        5.04      -21.18     21.18 o 
   2  14   0      132.98       61.63     74.85 o 
   3  14   0       96.54       80.57     41.30 o 
   4  14   0        0.08       15.44     36.76 o 
   5  14   0        1.79       42.28     64.46 o 
   1  15   0       78.93      122.23     34.56 o 
   2  15   0      112.05      108.53     42.57 o 
   3  15   0       54.53       24.74     59.43 o 
   4  15   0      136.94      333.37     90.45 o 
   5  15   0        6.82      -11.44     64.80 o 
   0  16   0       53.54       59.96     38.76 o 
   1  16   0       94.34       96.99     33.80 o 
   2  16   0        3.09       23.39     38.96 o 
   3  16   0      258.30      390.21     90.45 o 
   4  16   0       24.65       -9.01     60.99 o 
   1  17   0      222.24      314.16     54.85 o 
   2  17   0       15.79       18.02     54.41 o 
   3  17   0        1.92      -43.32     55.45 o 
   1  18   0        2.95      -16.98     50.25 o 
   2  18   0       42.84       72.43     64.46 o 
   1   0   1     2851.74     2830.17    109.79 o 
   2   0   1     6278.93     4878.13   1026.76 o 
   3   0   1     1608.77     1550.67     48.00 o 
   4   0   1      440.86      456.42     28.50 o 
   5   0   1        3.57       -3.35     14.63 o 
   6   0   1        3.00       -2.39     18.27 o 
   7   0   1       65.84       73.49     31.43 o 
   8   0   1        1.67      -19.81     45.07 o 
  -8   1   1       18.79       41.32     49.05 o 
  -7   1   1       26.84       59.02     30.14 o 
  -6   1   1      157.11      153.17     33.73 o 
  -5   1   1        6.61        2.59     14.60 o 
  -4   1   1       84.98       74.94     11.01 o 
  -3   1   1     2173.34     2118.71     65.40 o 
  -2   1   1     1538.31     1604.63     63.07 o 
  -1   1   1      111.29      115.50     11.05 o 
   0   1   1     4219.87       -1.23      1.23 o 
   1   1   1      103.12       90.33      7.73 o 
   2   1   1     2040.20     2024.28     62.08 o 
   3   1   1     1686.54     1742.39     78.04 o 
   4   1   1       68.51      107.57     18.88 o 
   5   1   1       24.68       10.57     16.30 o 
   6   1   1      203.10      212.64     29.71 o 
   7   1   1       27.90       24.03     28.54 o 
   8   1   1       18.92       21.81     44.64 o 
  -8   2   1       21.59       43.78     47.95 o 
  -7   2   1      100.60       75.40     32.96 o 
  -6   2   1       78.95       59.96     23.19 o 
  -5   2   1      588.00      576.53     41.39 o 
  -4   2   1     1055.42     1128.76     43.94 o 
  -3   2   1       51.34       55.20     10.16 o 
  -2   2   1     2854.31     2907.50     87.35 o 
  -1   2   1     5151.46     4782.54    137.68 o 
   0   2   1     5787.69     5781.70    230.70 o 
   1   2   1     4916.74     4978.85    157.44 o 
   2   2   1     3129.99     3052.47    100.03 o 
   3   2   1       59.95       58.89      7.88 o 
   4   2   1     1167.05     1268.00     91.14 o 
   5   2   1      534.93      517.49     38.75 o 
   6   2   1       98.36      103.09     23.59 o 
   7   2   1       82.91      112.87     33.18 o 
   8   2   1       23.77       28.23     45.41 o 
  -8   3   1        4.84      -33.80     43.98 o 
  -7   3   1       36.52       51.26     29.67 o 
  -6   3   1       90.72       74.50     24.42 o 
  -5   3   1      441.71      476.17     49.43 o 
  -4   3   1       15.90       22.59      9.92 o 
  -3   3   1     2425.87     2406.28     78.55 o 
  -2   3   1     3337.70     3577.93    107.09 o 
  -1   3   1     3339.19     3127.31    106.50 o 
   0   3   1       11.94       23.35      6.42 o 
   1   3   1     3808.18     3372.44    119.85 o 
   2   3   1     3479.89     3697.20    120.63 o 
   3   3   1     2602.52     2593.81     75.95 o 
   4   3   1       18.62        9.47     14.32 o 
   5   3   1      319.25      340.23     36.28 o 
   6   3   1       85.07       77.95     27.83 o 
   7   3   1       36.42       45.75     27.51 o 
   8   3   1        5.76        0.39     45.89 o 
  -8   4   1        6.62       33.83     46.73 o 
  -7   4   1       12.34       19.23     41.28 o 
  -6   4   1      512.09      495.63     43.63 o 
  -5   4   1      332.59      308.81     44.91 o 
  -4   4   1      283.19      267.24     20.96 o 
  -3   4   1      523.82      528.93     34.50 o 
  -2   4   1       28.54       26.05      7.22 o 
  -1   4   1     8398.15     7057.87    536.77 o 
   0   4   1      330.48      316.95     17.86 o 
   1   4   1     6935.49     6582.38    209.92 o 
   2   4   1        3.87       -0.10      6.60 o 
   3   4   1      472.27      471.18     26.55 o 
   4   4   1      246.34      279.88     31.25 o 
   5   4   1      270.69      256.85     29.70 o 
   6   4   1      538.51      575.61     52.16 o 
   7   4   1       11.97       12.24     27.12 o 
   8   4   1        6.33      -36.71     36.71 o 
  -8   5   1        9.09       42.90     48.10 o 
  -7   5   1       50.78       88.07     45.55 o 
  -6   5   1      284.20      319.90     36.11 o 
  -5   5   1      122.03      147.19     24.83 o 
  -4   5   1       23.40       34.30     12.07 o 
  -3   5   1      474.02      492.08     31.41 o 
  -2   5   1     1025.41     1069.37     47.14 o 
  -1   5   1     3110.52     2963.93    125.03 o 
   0   5   1     3930.72     3999.90    115.76 o 
   1   5   1     3064.71     2910.89     80.01 o 
   2   5   1      753.51      736.52     36.76 o 
   3   5   1      471.46      488.30     28.99 o 
   4   5   1       10.35       -2.68     11.68 o 
   5   5   1      178.72      184.36     26.95 o 
   6   5   1      207.47      182.61     33.65 o 
   7   5   1       50.28       51.61     29.43 o 
   8   5   1        6.33       -9.12     42.45 o 
  -8   6   1        5.57      -16.19     43.29 o 
  -7   6   1       10.99       29.66     39.30 o 
  -6   6   1      195.44      176.55     31.58 o 
  -5   6   1        0.97       -8.64     13.95 o 
  -4   6   1     2087.69     2186.15     80.13 o 
  -3   6   1       28.01       22.96     16.41 o 
  -2   6   1     6029.23     6327.27    213.40 o 
  -1   6   1     1174.24     1208.79     64.47 o 
   0   6   1       57.43       50.75     11.05 o 
   1   6   1     1393.03     1416.54     44.12 o 
   2   6   1     6382.43     6343.06    188.75 o 
   3   6   1       40.30       49.91     11.80 o 
   4   6   1     1902.03     2091.79    108.56 o 
   5   6   1        1.59        5.29     15.69 o 
   6   6   1      163.17      202.30     36.23 o 
   7   6   1        8.20       -7.23     27.52 o 
   8   6   1        4.70      -17.92     41.52 o 
  -7   7   1        0.66      -17.04     37.64 o 
  -6   7   1      207.04      176.97     32.62 o 
  -5   7   1      117.28      103.73     19.92 o 
  -4   7   1      505.82      523.43     37.05 o 
  -3   7   1      522.92      573.77     40.43 o 
  -2   7   1      721.85      710.30     34.06 o 
  -1   7   1      214.18      255.36     20.42 o 
   0   7   1     3196.08     3049.22     94.71 o 
   1   7   1      159.65      210.60     15.18 o 
   2   7   1      852.53      851.93     43.75 o 
   3   7   1      413.25      434.58     34.92 o 
   4   7   1      473.85      512.09     50.60 o 
   5   7   1      114.30       95.58     21.92 o 
   6   7   1      231.77      258.16     38.79 o 
   7   7   1        0.86        0.64     29.07 o 
  -7   8   1       11.87       29.44     43.41 o 
  -6   8   1        6.08       44.02     25.72 o 
  -5   8   1      118.14      114.85     21.29 o 
  -4   8   1      213.72      214.34     26.42 o 
  -3   8   1      175.79      192.36     23.27 o 
  -2   8   1      457.77      434.33     30.65 o 
  -1   8   1     2584.07     2489.42     75.44 o 
   0   8   1      616.20      626.48     50.77 o 
   1   8   1     2941.81     2968.08    108.46 o 
   2   8   1      472.71      455.66     27.98 o 
   3   8   1      141.26      149.52     26.91 o 
   4   8   1      101.57       81.58     38.29 o 
   5   8   1       98.77       89.18     22.10 o 
   6   8   1        8.66        9.98     26.27 o 
   7   8   1        9.13       11.79     32.07 o 
  -6   9   1        3.42       24.68     25.98 o 
  -5   9   1      172.52      234.65     31.46 o 
  -4   9   1      476.19      519.62     39.84 o 
  -3   9   1      967.88      886.41     62.07 o 
  -2   9   1      208.35      247.08     24.75 o 
  -1   9   1      626.52      628.70     34.18 o 
   0   9   1      488.04      487.78     32.28 o 
   1   9   1      788.88      837.96     49.47 o 
   2   9   1      155.93      136.42     26.59 o 
   3   9   1      824.13      840.37     90.10 o 
   4   9   1      467.21      540.26     76.93 o 
   5   9   1      211.10      233.92     59.61 o 
   6   9   1        1.46      -20.10     41.24 o 
   7   9   1        3.53        6.24     48.86 o 
  -6  10   1        2.43        9.42     36.21 o 
  -5  10   1      418.11      430.09     46.80 o 
  -4  10   1       83.81       61.65     25.16 o 
  -3  10   1       31.68       50.89     23.35 o 
  -2  10   1      531.85      559.35     38.47 o 
  -1  10   1     2546.98     2533.62     80.07 o 
   0  10   1       52.65       39.78     15.26 o 
   1  10   1     2664.11     2603.47    125.62 o 
   2  10   1      472.59      451.87     48.39 o 
   3  10   1       23.53       24.60     33.96 o 
   4  10   1       75.22       48.52     41.59 o 
   5  10   1      355.94      420.70     76.59 o 
   6  10   1        3.18        3.12     46.44 o 
   7  10   1       16.36       -7.28     54.06 o 
  -6  11   1        2.75        3.90     32.60 o 
  -5  11   1       38.74       20.10     34.84 o 
  -4  11   1      202.98      160.03     33.74 o 
  -3  11   1      333.01      376.33     51.87 o 
  -2  11   1     1155.73     1146.22     61.53 o 
  -1  11   1       41.42       50.98     15.92 o 
   0  11   1     1258.21     1344.03     58.77 o 
   1  11   1       29.24       78.35     28.76 o 
   2  11   1     1071.29     1015.96    111.07 o 
   3  11   1      333.77      484.47     76.59 o 
   4  11   1      174.93      176.04     58.57 o 
   5  11   1       60.02       50.30     38.32 o 
   6  11   1        7.04       43.32     53.37 o 
  -6  12   1       45.54       24.60     55.45 o 
  -5  12   1        3.51      -32.45     32.45 o 
  -4  12   1      175.58      167.99     36.29 o 
  -3  12   1       34.96       44.52     26.31 o 
  -2  12   1      678.12      658.65     47.16 o 
  -1  12   1       86.85       99.98     22.18 o 
   0  12   1        4.74        0.21     16.59 o 
   1  12   1       34.46       27.82     25.31 o 
   2  12   1      888.31      931.02     73.75 o 
   3  12   1       25.20       24.60     43.32 o 
   4  12   1      162.12      161.01     43.79 o 
   5  12   1        3.15      -10.13     33.47 o 
   6  12   1       42.19       56.49     61.68 o 
  -6  13   1       41.14       56.14     69.66 o 
  -5  13   1        7.36       43.56     42.51 o 
  -4  13   1       42.67       56.40     40.40 o 
  -3  13   1       10.44        3.03     25.32 o 
  -2  13   1      199.56      175.19     34.11 o 
  -1  13   1      170.77      163.39     31.48 o 
   0  13   1      834.51      861.29     69.58 o 
   1  13   1      171.42      165.86     31.44 o 
   2  13   1      339.15      349.06     41.33 o 
   3  13   1       13.70       50.76     36.70 o 
   4  13   1       34.27       77.02     51.29 o 
   5  13   1        8.31      -33.33     37.37 o 
   6  13   1       33.59       23.91     61.34 o 
  -5  14   1       18.48      -16.63     58.22 o 
  -4  14   1      184.94      226.17     55.45 o 
  -3  14   1        4.15      -10.98     39.68 o 
  -2  14   1       65.40       73.77     56.31 o 
  -1  14   1      202.68      249.18     41.08 o 
   0  14   1       28.64       12.75     20.30 o 
   1  14   1      223.83      194.03     35.59 o 
   2  14   1       72.31       86.22     51.46 o 
   3  14   1        5.88       56.92     38.29 o 
   4  14   1      154.60      150.41     50.60 o 
   5  14   1       26.84       35.69     64.11 o 
  -5  15   1       23.19       43.66     67.58 o 
  -4  15   1       15.53       27.38     47.48 o 
  -3  15   1      242.19      280.72     56.23 o 
  -2  15   1      144.23       75.28     39.62 o 
  -1  15   1       83.61       54.20     30.96 o 
   0  15   1      193.55      187.78     30.91 o 
   1  15   1      101.68       71.21     31.30 o 
   2  15   1      109.36       84.04     51.12 o 
   3  15   1      237.36      116.83     98.07 o 
   4  15   1       15.06       74.16     65.84 o 
   5  15   1       23.43       49.21     69.66 o 
  -4  16   1       13.32       30.15     70.35 o 
  -3  16   1        7.76       19.41     58.91 o 
  -2  16   1        2.22        3.61     37.46 o 
  -1  16   1      326.99      434.48     50.72 o 
   0  16   1        0.24       -6.25     27.93 o 
   1  16   1      313.58      285.75     74.16 o 
   2  16   1        2.28       20.82     45.05 o 
   3  16   1        7.67       12.82     59.95 o 
   4  16   1       13.02       57.53     69.31 o 
  -3  17   1       36.74      104.66     68.62 o 
  -2  17   1       16.28        8.32     53.02 o 
  -1  17   1       40.76       59.28     34.75 o 
   0  17   1       40.58       75.76     35.30 o 
   1  17   1       38.11       37.52     32.91 o 
   2  17   1       18.56       -4.85     53.71 o 
   3  17   1       34.55       47.13     64.11 o 
  -2  18   1       91.64       56.49     63.07 o 
  -1  18   1       37.78       74.85     57.87 o 
   1  18   1       48.09       62.18     61.68 o 
   2  18   1       79.57       65.15     59.61 o 
   1   0   2     3214.04     3115.97     90.17 o 
   2   0   2     8323.59     8816.29    244.16 o 
   3   0   2     1104.62     1309.92     44.14 o 
   4   0   2        1.11        9.02      8.91 o 
   5   0   2        1.98       -5.90     14.39 o 
   6   0   2      615.45      705.46     68.61 o 
   7   0   2       39.21       79.11     36.54 o 
   8   0   2        5.21      -22.13     41.03 o 
  -8   1   2        8.25       40.05     49.94 o 
  -7   1   2       99.45       73.19     36.27 o 
  -6   1   2      598.43      712.15     68.19 o 
  -5   1   2      187.18      188.16     24.61 o 
  -4   1   2     3371.40     3493.84    107.10 o 
  -3   1   2     2973.46     3098.20     83.05 o 
  -2   1   2     3227.32     3293.69     86.38 o 
  -1   1   2     3047.66     3002.43    104.50 o 
   0   1   2     2596.26     2393.92    138.62 o 
   1   1   2     3112.16     2982.04     85.88 o 
   2   1   2     3327.82     3392.68     96.45 o 
   3   1   2     2878.07     3038.13     91.46 o 
   4   1   2     3703.77     3662.40    130.12 o 
   5   1   2      196.28      207.86     25.81 o 
   6   1   2      624.35      622.69     62.38 o 
   7   1   2       95.35       73.16     30.49 o 
   8   1   2        8.31       32.12     48.24 o 
  -8   2   2       45.77      -26.44     50.42 o 
  -7   2   2       76.62       48.26     34.24 o 
  -6   2   2      105.68      118.97     39.16 o 
  -5   2   2      934.34     1003.95     53.22 o 
  -4   2   2      293.99      338.76     20.97 o 
  -3   2   2     6608.01     6219.62    357.84 o 
  -2   2   2      315.02      329.03     15.78 o 
  -1   2   2      358.23      371.39     16.52 o 
   0   2   2     9240.78     9034.50    283.28 o 
   1   2   2      429.32      443.79     16.46 o 
   2   2   2      296.88      263.29     21.58 o 
   3   2   2     5862.24     5766.23    166.86 o 
   4   2   2      327.13      346.31     28.34 o 
   5   2   2     1000.83      936.43     49.95 o 
   6   2   2       71.85       54.32     29.81 o 
   7   2   2       77.60       82.75     32.33 o 
   8   2   2       39.90       41.46     48.51 o 
  -8   3   2        1.23        7.25     47.22 o 
  -7   3   2       61.24       42.70     39.51 o 
  -6   3   2       18.90       41.47     21.60 o 
  -5   3   2      205.08      209.62     26.80 o 
  -4   3   2       36.92       33.63     11.05 o 
  -3   3   2       61.00       75.28     10.47 o 
  -2   3   2     1110.81      984.16     42.22 o 
  -1   3   2     8252.92     7875.04    228.25 o 
   0   3   2      372.35      396.08     26.01 o 
   1   3   2     8707.18     8345.12    231.44 o 
   2   3   2     1039.89     1016.11     40.29 o 
   3   3   2       89.37       89.75     10.70 o 
   4   3   2       38.52       31.89     16.75 o 
   5   3   2      217.34      190.67     25.74 o 
   6   3   2       15.86       25.07     38.29 o 
   7   3   2       93.52      113.80     43.42 o 
   8   3   2        1.20       15.56     48.73 o 
  -8   4   2        5.72      -21.32     41.76 o 
  -7   4   2        8.03       -5.98     30.37 o 
  -6   4   2        9.43        4.64     20.05 o 
  -5   4   2     1130.86     1035.66     72.16 o 
  -4   4   2      434.80      432.31     38.00 o 
  -3   4   2     4759.46     4594.06    142.65 o 
  -2   4   2      542.43      588.63     26.25 o 
  -1   4   2       89.35       80.24      8.40 o 
   0   4   2     2932.17     2851.67     83.33 o 
   1   4   2       17.85       11.88      5.45 o 
   2   4   2      385.59      397.68     24.05 o 
   3   4   2     5159.24     5226.99    191.73 o 
   4   4   2      429.03      412.42     32.36 o 
   5   4   2     1169.46     1134.92     78.98 o 
   6   4   2       19.70      -13.18     19.04 o 
   7   4   2        7.83        9.01     26.98 o 
   8   4   2        6.01       -4.16     56.14 o 
  -8   5   2        2.45       -4.33     51.12 o 
  -7   5   2       82.56       81.87     67.06 o 
  -6   5   2       19.38       24.59     22.20 o 
  -5   5   2       21.48       14.77     15.40 o 
  -4   5   2     1373.00     1309.68     46.45 o 
  -3   5   2     1650.06     1714.78     63.29 o 
  -2   5   2     7020.16     7071.96    205.56 o 
  -1   5   2     3150.66     2897.98     81.60 o 
   0   5   2     1258.50     1247.37     42.98 o 
   1   5   2     3454.98     3226.06     94.59 o 
   2   5   2     7511.55     7565.07    272.24 o 
   3   5   2     1682.45     1901.14     72.56 o 
   4   5   2     1191.37     1094.34     53.01 o 
   5   5   2       40.59       35.78     17.88 o 
   6   5   2       30.22        7.98     24.30 o 
   7   5   2       77.74       82.11     33.39 o 
   8   5   2        1.44      -21.72     44.23 o 
  -8   6   2        2.88       27.23     45.73 o 
  -7   6   2       55.27       30.08     34.72 o 
  -6   6   2       46.26       20.99     23.66 o 
  -5   6   2      429.44      426.77     38.26 o 
  -4   6   2      128.58      142.18     20.17 o 
  -3   6   2       93.96      118.32     16.68 o 
  -2   6   2     3069.01     3048.93     98.96 o 
  -1   6   2      643.49      709.73     31.29 o 
   0   6   2     3509.59     3247.01     97.78 o 
   1   6   2      647.18      760.07     30.69 o 
   2   6   2     2917.69     3120.87     96.35 o 
   3   6   2       71.21       89.03     15.75 o 
   4   6   2      141.78      172.14     31.26 o 
   5   6   2      370.01      350.41     30.80 o 
   6   6   2       70.23       40.93     25.70 o 
   7   6   2       54.71       62.82     32.76 o 
   8   6   2        2.02       -1.77     44.02 o 
  -7   7   2        2.02        0.00     33.29 o 
  -6   7   2      151.95      183.31     32.89 o 
  -5   7   2      156.01      146.21     21.60 o 
  -4   7   2     2324.74     2385.49     86.56 o 
  -3   7   2      183.17      195.04     21.58 o 
  -2   7   2     1344.97     1217.51     60.27 o 
  -1   7   2       63.33       95.98     14.95 o 
   0   7   2      459.21      481.96     28.43 o 
   1   7   2      116.97      131.55     17.54 o 
   2   7   2     1300.51     1247.07     47.28 o 
   3   7   2      199.19      199.59     24.34 o 
   4   7   2     2346.84     2459.80    105.14 o 
   5   7   2      181.22      210.15     26.63 o 
   6   7   2      145.85      158.16     34.34 o 
   7   7   2        0.67      -13.13     28.23 o 
  -7   8   2        8.12      -20.10     52.33 o 
  -6   8   2      103.08      109.70     30.08 o 
  -5   8   2      242.62      290.13     28.07 o 
  -4   8   2      214.26      207.53     25.69 o 
  -3   8   2      906.65      930.36     50.80 o 
  -2   8   2      980.24      962.91     39.63 o 
  -1   8   2     1870.67     1828.98     59.05 o 
   0   8   2     2401.89     2299.49     77.15 o 
   1   8   2     1959.55     1958.91     78.53 o 
   2   8   2      880.76      849.37     39.23 o 
   3   8   2      982.16      889.07     70.36 o 
   4   8   2      222.23      254.34     32.03 o 
   5   8   2      210.14      216.70     28.00 o 
   6   8   2       99.57      123.56     33.11 o 
   7   8   2        9.16        2.17     36.60 o 
  -7   9   2       14.87        4.85     58.22 o 
  -6   9   2       92.84       85.09     30.69 o 
  -5   9   2      348.57      334.06     35.72 o 
  -4   9   2       29.21       17.62     19.31 o 
  -3   9   2      152.67      176.47     25.11 o 
  -2   9   2       49.94       30.13     14.49 o 
  -1   9   2     2152.46     2092.78     77.18 o 
   0   9   2       53.54       35.20     13.75 o 
   1   9   2     2063.30     1977.98     83.01 o 
   2   9   2       39.67       29.79     18.75 o 
   3   9   2      110.58      138.96     43.66 o 
   4   9   2       59.11       71.39     40.89 o 
   5   9   2      298.97      215.90     59.26 o 
   6   9   2       90.10       77.63     50.25 o 
   7   9   2       23.96       -2.43     49.90 o 
  -6  10   2        9.12       15.29     44.53 o 
  -5  10   2      187.81      245.60     38.39 o 
  -4  10   2       93.19       85.85     29.34 o 
  -3  10   2     1569.29     1566.65     77.52 o 
  -2  10   2      123.31      154.32     22.86 o 
  -1  10   2     1001.75      986.80     75.98 o 
   0  10   2        1.96       -0.78     12.40 o 
   1  10   2     1218.29     1197.74     64.02 o 
   2  10   2       93.39       74.87     25.99 o 
   3  10   2     1390.05     1393.45    117.48 o 
   4  10   2       90.20      125.80     50.60 o 
   5  10   2      188.27      246.74     63.42 o 
   6  10   2       11.63       32.23     50.94 o 
   7  10   2       12.61       23.22     56.49 o 
  -6  11   2        3.73      -27.03     31.26 o 
  -5  11   2       55.16       24.57     28.21 o 
  -4  11   2       83.77       60.45     40.71 o 
  -3  11   2      110.26      111.30     28.93 o 
  -2  11   2      897.03      968.31     54.75 o 
  -1  11   2     1646.40     1777.26     70.08 o 
   0  11   2      185.67      191.09     25.11 o 
   1  11   2     1910.91     1995.09     87.56 o 
   2  11   2      884.18      972.27     74.47 o 
   3  11   2       92.57      143.47     49.90 o 
   4  11   2       82.79      111.24     51.98 o 
   5  11   2       71.20       81.44     52.67 o 
   6  11   2        3.35       27.03     54.06 o 
  -6  12   2       34.80      -34.81     34.81 o 
  -5  12   2       12.17       37.18     32.47 o 
  -4  12   2       21.90       36.65     29.22 o 
  -3  12   2      242.51      232.07     37.80 o 
  -2  12   2      439.07      476.39     51.77 o 
  -1  12   2       25.82       37.00     16.90 o 
   0  12   2     1734.36     1745.08     82.56 o 
   1  12   2       13.19        8.16     23.92 o 
   2  12   2      308.42      310.52     46.04 o 
   3  12   2      224.38      251.59     64.46 o 
   4  12   2       25.11       77.28     50.25 o 
   5  12   2       17.03       62.03     53.71 o 
   6  12   2       36.53       27.38     60.30 o 
  -6  13   2        1.69        1.50     41.74 o 
  -5  13   2       38.65       62.30     44.14 o 
  -4  13   2      278.20      251.44     55.10 o 
  -3  13   2      120.45      118.20     32.46 o 
  -2  13   2      996.99      876.01     66.29 o 
  -1  13   2       75.60       71.49     22.27 o 
   0  13   2       48.98       47.07     17.86 o 
   1  13   2       65.37       72.27     32.45 o 
   2  13   2     1117.67     1343.78     91.12 o 
   3  13   2      121.97      119.90     56.83 o 
   4  13   2      302.10      300.45     78.32 o 
   5  13   2       39.84       69.38     42.83 o 
   6  13   2        1.80      -40.89     53.02 o 
  -5  14   2        0.09      -56.49     56.49 o 
  -4  14   2        0.30       -9.46     27.55 o 
  -3  14   2      203.93      211.02     41.10 o 
  -2  14   2      376.26      365.02     46.34 o 
  -1  14   2      144.04      145.13     28.13 o 
   0  14   2      773.84      787.81     61.04 o 
   1  14   2      142.85      177.44     35.36 o 
   2  14   2      351.69      235.30     63.07 o 
   3  14   2      202.88      123.37     63.07 o 
   4  14   2        0.75       10.57     38.96 o 
   5  14   2        0.80       21.83     60.99 o 
  -5  15   2       11.63       40.20     66.54 o 
  -4  15   2       27.03       83.17     64.11 o 
  -3  15   2        4.67       19.02     37.34 o 
  -2  15   2       51.47      117.69     45.40 o 
  -1  15   2      521.17      559.41     54.57 o 
   0  15   2       14.52       27.77     28.14 o 
   1  15   2      523.37      522.56     53.17 o 
   2  15   2       54.07       62.60     39.92 o 
   3  15   2        1.58      -10.56     56.14 o 
   4  15   2       15.81       60.65     63.76 o 
   5  15   2       18.01       22.18     67.23 o 
  -4  16   2        1.00        4.85     64.46 o 
  -3  16   2      155.21      184.01     74.51 o 
  -2  16   2       22.81       53.47     38.05 o 
  -1  16   2      149.28      111.48     39.23 o 
   0  16   2        4.10        2.55     28.72 o 
   1  16   2      164.67      156.68     37.79 o 
   2  16   2       18.84       75.53     43.47 o 
   3  16   2      155.97      103.27     70.00 o 
   4  16   2        1.15       52.67     65.50 o 
  -3  17   2       23.58       20.45     60.99 o 
  -2  17   2       33.32      103.27     63.07 o 
  -1  17   2      121.38      141.83     39.60 o 
   0  17   2        5.28       29.01     30.62 o 
   1  17   2      129.41      204.46     43.60 o 
   2  17   2       40.02       14.21     57.53 o 
   3  17   2       30.18       14.55     57.87 o 
  -2  18   2       24.45       45.05     61.68 o 
   1  18   2       38.16       15.62     42.43 o 
   2  18   2       17.39       56.83     63.76 o 
   1   0   3    10028.49    10406.35    292.27 o 
   2   0   3     4166.00     4039.63    103.05 o 
   3   0   3     2027.67     2254.98     69.88 o 
   4   0   3     1176.24     1136.79     43.21 o 
   5   0   3       40.52       28.84     16.35 o 
   6   0   3      221.56      230.56     56.83 o 
   7   0   3        4.91      -13.62     31.36 o 
   8   0   3        1.72      -22.73     29.76 o 
  -8   1   3       28.87       24.67     33.98 o 
  -7   1   3       89.16       88.57     39.04 o 
  -6   1   3      284.06      285.77     70.52 o 
  -5   1   3      162.65      179.61     24.15 o 
  -4   1   3      916.77      946.37     54.57 o 
  -3   1   3     1097.88     1082.28     35.57 o 
  -2   1   3     4574.87     4672.21    116.83 o 
  -1   1   3     2190.65     2228.98     68.74 o 
   0   1   3     3491.59     3452.34    140.62 o 
   1   1   3     2334.82     2364.15     68.93 o 
   2   1   3     4216.84     4294.13    111.46 o 
   3   1   3     1356.43     1384.40     44.07 o 
   4   1   3     1011.41     1029.90     51.57 o 
   5   1   3      188.44      216.83     26.36 o 
   6   1   3      282.01      292.13     44.89 o 
   7   1   3       83.54       57.65     36.13 o 
   8   1   3       37.44       52.92     36.70 o 
  -8   2   3        4.54      -37.77     57.18 o 
  -7   2   3      165.26      115.70     41.30 o 
  -6   2   3       42.84       23.08     26.90 o 
  -5   2   3      182.44      204.37     27.06 o 
  -4   2   3      140.25      135.49     14.18 o 
  -3   2   3      293.57      317.77     18.23 o 
  -2   2   3     2336.36     2327.24     63.48 o 
  -1   2   3     4708.94     4551.15    126.90 o 
   0   2   3      141.15      152.44     16.57 o 
   1   2   3     3816.56     3883.13    116.20 o 
   2   2   3     2337.63     2359.14     83.69 o 
   3   2   3      347.87      367.07     19.81 o 
   4   2   3       70.77       82.57     19.95 o 
   5   2   3      109.44      121.63     29.91 o 
   6   2   3       47.63       40.64     32.58 o 
   7   2   3      158.53      156.21     42.92 o 
   8   2   3        3.65       21.12     34.47 o 
  -8   3   3        3.62      -54.75     54.75 o 
  -7   3   3        6.56        8.36     34.07 o 
  -6   3   3      101.46       98.98     33.40 o 
  -5   3   3      278.36      305.86     30.95 o 
  -4   3   3       95.35       89.64     13.20 o 
  -3   3   3     6093.55     6185.22    158.78 o 
  -2   3   3     1178.47     1233.08     40.65 o 
  -1   3   3     5170.81     5253.56    147.70 o 
   0   3   3      647.73      669.13     28.33 o 
   1   3   3     4636.27     4753.38    141.23 o 
   2   3   3      981.41      955.52     35.02 o 
   3   3   3     5870.08     5804.89    168.06 o 
   4   3   3       78.45       62.50     18.84 o 
   5   3   3      213.25      220.01     37.35 o 
   6   3   3      116.81       60.66     31.88 o 
   7   3   3        7.01       -1.21     32.22 o 
   8   3   3        3.35       12.36     29.36 o 
  -8   4   3       11.35      -35.69     53.37 o 
  -7   4   3       20.26       -0.50     31.28 o 
  -6   4   3       18.95       38.10     29.22 o 
  -5   4   3      224.46      233.53     29.13 o 
  -4   4   3       68.58       79.09     17.59 o 
  -3   4   3       96.36       95.36     16.67 o 
  -2   4   3      684.66      722.62     30.27 o 
  -1   4   3     2799.70     2677.13     93.14 o 
   0   4   3     1847.10     1867.85     66.79 o 
   1   4   3     2581.23     2554.83     78.69 o 
   2   4   3      612.60      694.90     27.92 o 
   3   4   3       63.09       55.80     12.94 o 
   4   4   3      112.23       95.77     18.04 o 
   5   4   3      327.37      303.55     42.83 o 
   6   4   3       17.88       38.27     30.89 o 
   7   4   3       22.95       38.33     30.09 o 
   8   4   3       11.64      -17.91     31.64 o 
  -8   5   3       25.34      -48.86     48.86 o 
  -7   5   3       23.51       40.91     36.21 o 
  -6   5   3      205.66      242.31     43.86 o 
  -5   5   3      156.15      148.47     21.73 o 
  -4   5   3      228.46      225.96     20.17 o 
  -3   5   3     2641.64     2688.27     86.33 o 
  -2   5   3     3742.29     3851.56    120.47 o 
  -1   5   3      865.90      830.07     31.30 o 
   0   5   3     7686.85     7626.50    210.76 o 
   1   5   3      734.90      712.32     28.77 o 
   2   5   3     4077.57     4195.96    124.01 o 
   3   5   3     2664.03     2581.19    158.66 o 
   4   5   3      224.55      221.62     24.69 o 
   5   5   3      205.85      180.72     36.53 o 
   6   5   3      160.44      167.90     40.35 o 
   7   5   3       26.01       35.18     30.64 o 
   8   5   3       17.87      -26.45     31.48 o 
  -7   6   3      108.32      107.76     52.85 o 
  -6   6   3      164.12      109.61     63.07 o 
  -5   6   3      104.42      138.35     22.60 o 
  -4   6   3      686.24      721.48     58.62 o 
  -3   6   3      320.88      338.50     31.71 o 
  -2   6   3     1119.77     1020.87     41.57 o 
  -1   6   3      200.64      207.78     19.77 o 
   0   6   3       17.12        3.58      7.68 o 
   1   6   3      242.98      267.52     17.55 o 
   2   6   3      983.12      911.53     36.91 o 
   3   6   3      251.09      255.74     37.60 o 
   4   6   3      651.67      586.82     54.51 o 
   5   6   3       96.57      163.35     36.12 o 
   6   6   3      173.90      153.09     33.07 o 
   7   6   3       97.89       60.08     31.84 o 
  -7   7   3       26.83       20.03     36.37 o 
  -6   7   3       93.95       65.99     33.63 o 
  -5   7   3      278.56      274.69     26.49 o 
  -4   7   3      102.52       95.32     19.65 o 
  -3   7   3      489.25      537.91     35.11 o 
  -2   7   3      839.64      799.81     41.35 o 
  -1   7   3     1245.45     1276.73     55.68 o 
   0   7   3     2939.82     2542.73     81.47 o 
   1   7   3     1111.43     1189.88     73.96 o 
   2   7   3      933.90      918.83     38.13 o 
   3   7   3      476.30      502.82     46.05 o 
   4   7   3       81.11       83.77     36.04 o 
   5   7   3      278.47      285.91     37.16 o 
   6   7   3      131.94      151.77     33.26 o 
   7   7   3       24.22      -26.55     35.83 o 
  -7   8   3       58.06       47.43     41.06 o 
  -6   8   3       21.96      -12.34     31.13 o 
  -5   8   3      570.97      495.80     35.19 o 
  -4   8   3      692.53      796.57     48.08 o 
  -3   8   3       89.06      107.18     19.45 o 
  -2   8   3      936.07      922.25     45.89 o 
  -1   8   3      688.21      709.99     38.41 o 
   0   8   3     1443.30     1503.60     56.13 o 
   1   8   3      724.30      680.14     42.30 o 
   2   8   3      892.69      910.35     46.07 o 
   3   8   3      127.72      134.71     20.80 o 
   4   8   3      813.85      886.73     57.93 o 
   5   8   3      523.01      428.21     44.76 o 
   6   8   3       11.76       53.20     28.55 o 
   7   8   3       48.11       45.50     38.57 o 
  -7   9   3        3.13       49.48     41.30 o 
  -6   9   3       65.50       86.96     31.44 o 
  -5   9   3      135.70      158.18     29.41 o 
  -4   9   3       96.44       42.97     20.24 o 
  -3   9   3     1368.07     1356.52     58.92 o 
  -2   9   3      530.48      523.74     38.95 o 
  -1   9   3      608.74      585.94     51.95 o 
   0   9   3       32.49       15.82     11.93 o 
   1   9   3      533.24      492.34     79.74 o 
   2   9   3      519.55      581.13     41.08 o 
   3   9   3     1546.29     1545.23    120.60 o 
   4   9   3       98.87      124.41     44.70 o 
   5   9   3      204.60      195.45     56.83 o 
   6   9   3       67.64      104.31     54.75 o 
   7   9   3        2.94       25.99     54.41 o 
  -7  10   3       12.98        2.43     49.90 o 
  -6  10   3       35.54       31.67     34.55 o 
  -5  10   3       64.45      125.67     40.54 o 
  -4  10   3      122.68      126.04     36.94 o 
  -3  10   3       43.45       76.13     24.07 o 
  -2  10   3       24.63       68.58     21.54 o 
  -1  10   3     2284.13     2138.43     80.03 o 
   0  10   3        6.52       -5.93     12.63 o 
   1  10   3     2571.67     2561.23    102.33 o 
   2  10   3       40.86       43.06     17.78 o 
   3  10   3       47.70      110.55     44.01 o 
   4  10   3      153.28      183.67     53.02 o 
   5  10   3      105.75      126.14     54.75 o 
   6  10   3       33.82       16.29     50.60 o 
   7  10   3       23.46       55.79     58.57 o 
  -6  11   3       52.22       12.70     36.51 o 
  -5  11   3       67.86       95.64     38.55 o 
  -4  11   3      111.61      113.45     31.92 o 
  -3  11   3      337.88      367.60     41.83 o 
  -2  11   3       21.53       13.00     16.76 o 
  -1  11   3     1387.29     1280.20     84.19 o 
   0  11   3     3412.64     3181.59    106.92 o 
   1  11   3     1176.46     1113.04     66.39 o 
   2  11   3       49.95       47.10     25.35 o 
   3  11   3      294.12      363.18     65.50 o 
   4  11   3      100.29      131.69     54.75 o 
   5  11   3       64.81      128.57     57.18 o 
   6  11   3       58.18       33.96     54.06 o 
  -6  12   3        6.67       56.13     40.90 o 
  -5  12   3       30.66       42.05     31.27 o 
  -4  12   3      239.77      254.11     41.27 o 
  -3  12   3        1.58        6.12     23.26 o 
  -2  12   3      446.43      456.96     39.75 o 
  -1  12   3      302.23      343.80     32.61 o 
   0  12   3       20.38       33.07     20.60 o 
   1  12   3      205.52      183.48     52.32 o 
   2  12   3      295.85      310.04     47.22 o 
   3  12   3        0.23        2.08     36.04 o 
   4  12   3      224.76      233.92     66.19 o 
   5  12   3       30.46       19.41     55.45 o 
   6  12   3       10.44       17.41     38.63 o 
  -6  13   3       22.11      -29.42     41.87 o 
  -5  13   3       10.89       27.55     34.68 o 
  -4  13   3       32.45       16.73     30.07 o 
  -3  13   3      104.87       75.60     31.43 o 
  -2  13   3      331.93      399.96     45.01 o 
  -1  13   3      276.26      279.02     28.41 o 
   0  13   3      796.33      768.64     57.60 o 
   1  13   3      240.22      216.21     34.95 o 
   2  13   3      338.30      256.58     46.06 o 
   3  13   3       97.99       88.02     55.79 o 
   4  13   3       31.72      102.58     55.10 o 
   5  13   3       10.37      -23.91     50.25 o 
   6  13   3       20.10       71.73     65.50 o 
  -5  14   3       32.84       16.98     63.07 o 
  -4  14   3       78.29       67.85     35.60 o 
  -3  14   3       59.80        5.34     27.84 o 
  -2  14   3      419.63      460.25     49.01 o 
  -1  14   3      178.21      158.69     28.56 o 
   0  14   3      110.78      108.18     28.82 o 
   1  14   3      122.96      121.39     38.46 o 
   2  14   3      415.74      503.75    129.78 o 
   3  14   3       58.07      160.10     67.58 o 
   4  14   3       84.32      119.21     67.58 o 
   5  14   3       30.66      132.03     70.00 o 
  -4  15   3        2.27       18.37     59.61 o 
  -3  15   3      125.06       77.70     47.23 o 
  -2  15   3      114.36      162.24     36.95 o 
  -1  15   3       54.16       59.19     25.78 o 
   0  15   3       90.47       98.28     31.09 o 
   1  15   3       43.96       80.32     38.82 o 
   2  15   3      135.08      172.92     65.84 o 
   3  15   3      106.12      114.71     65.50 o 
   4  15   3        1.98       29.11     62.03 o 
  -4  16   3        4.81       38.12     63.42 o 
  -3  16   3        9.24       -6.58     53.71 o 
  -2  16   3       19.23       -7.66     28.14 o 
  -1  16   3      347.04      383.84     55.74 o 
   0  16   3        2.97       23.72     30.28 o 
   1  16   3      328.31      372.71     72.17 o 
   2  16   3       18.66      -12.08     36.14 o 
   3  16   3       13.90       12.48     42.28 o 
   4  16   3        5.20       88.37     72.08 o 
  -3  17   3       91.54      125.80     70.00 o 
  -2  17   3       20.21       51.29     58.57 o 
  -1  17   3       52.87       12.87     42.64 o 
   0  17   3       68.89       57.70     34.02 o 
   1  17   3       46.37       26.52     33.71 o 
   2  17   3       25.56      -28.76     53.02 o 
   3  17   3       82.53       80.40     68.62 o 
  -2  18   3       21.99       29.46     59.95 o 
   0  18   3       13.12      -18.71     51.29 o 
   1  18   3       98.53       64.11     60.65 o 
   2  18   3       25.06      -42.28     55.79 o 
   0   0   4     5337.10     4943.43    283.82 o 
   1   0   4    14320.42    14834.71    415.74 o 
   2   0   4     4215.22     4340.01    128.26 o 
   3   0   4        9.14        7.72      6.14 o 
   4   0   4      254.64      268.85     24.79 o 
   5   0   4      231.27      255.14     63.59 o 
   6   0   4       15.22       28.19     30.43 o 
   7   0   4        0.16       -2.01     32.22 o 
   8   0   4       15.92       -2.86     40.20 o 
  -8   1   4       12.80       37.84     40.06 o 
  -7   1   4       13.12       28.38     33.84 o 
  -6   1   4       37.09       15.90     48.34 o 
  -5   1   4       24.27       34.48     23.88 o 
  -4   1   4      554.81      551.22     30.61 o 
  -3   1   4        7.08       10.76      6.76 o 
  -2   1   4     3733.90     3659.33     96.93 o 
  -1   1   4    33342.00    33395.29    930.57 o 
   0   1   4     9275.13     9555.51    379.72 o 
   1   1   4    33938.29    34025.56    938.14 o 
   2   1   4     3957.18     3849.16    112.08 o 
   3   1   4        5.18        3.79      5.64 o 
   4   1   4      411.99      429.37     31.68 o 
   5   1   4       41.02       22.93     24.77 o 
   6   1   4       40.24       45.97     31.71 o 
   7   1   4       14.98       41.12     34.55 o 
   8   1   4       13.95        4.64     40.88 o 
  -8   2   4        1.14      -10.92     38.63 o 
  -7   2   4       39.83       56.72     38.39 o 
  -6   2   4      218.63      173.47     42.97 o 
  -5   2   4      492.55      546.60    143.30 o 
  -4   2   4      727.58      805.66     36.14 o 
  -3   2   4      648.86      672.29     26.60 o 
  -2   2   4     1539.50     1585.86     45.74 o 
  -1   2   4      845.76      903.88     29.87 o 
   0   2   4    13304.54    11800.53    581.39 o 
   1   2   4      535.17      540.02     22.74 o 
   2   2   4     1545.40     1463.08     48.83 o 
   3   2   4      813.73      800.63     29.04 o 
   4   2   4      711.65      718.95     39.36 o 
   5   2   4      347.81      344.74     45.95 o 
   6   2   4      242.54      244.92     44.48 o 
   7   2   4       35.88       56.72     37.20 o 
   8   2   4        1.35       28.79     40.75 o 
  -8   3   4       24.48       33.08     51.98 o 
  -7   3   4      240.92      225.22     50.08 o 
  -6   3   4      120.11      147.18     37.47 o 
  -5   3   4      973.23      984.96    118.86 o 
  -4   3   4      314.01      346.36     22.21 o 
  -3   3   4       34.37       43.61      9.47 o 
  -2   3   4      194.91      187.14     18.26 o 
  -1   3   4     6927.56     6890.62    196.37 o 
   0   3   4     4689.36     4514.70    147.24 o 
   1   3   4     6726.30     6710.69    193.09 o 
   2   3   4      216.29      191.28     13.78 o 
   3   3   4       11.79        7.14      6.61 o 
   4   3   4      254.05      262.17     24.91 o 
   5   3   4     1120.63     1016.17     85.94 o 
   6   3   4      147.15      119.01     36.59 o 
   7   3   4      222.01      178.02     46.58 o 
   8   3   4       24.63       45.51     37.21 o 
  -8   4   4       17.00      -24.87     39.66 o 
  -7   4   4       69.37       71.07     37.83 o 
  -6   4   4      105.10      107.42     40.55 o 
  -5   4   4      542.48      595.92     44.73 o 
  -4   4   4      200.18      224.58     19.39 o 
  -3   4   4     1973.10     2042.48     61.28 o 
  -2   4   4     1859.69     1923.49     65.57 o 
  -1   4   4      997.22     1033.94     44.85 o 
   0   4   4       79.66       80.57     13.40 o 
   1   4   4     1118.39     1142.47     39.11 o 
   2   4   4     2010.59     2076.89     65.89 o 
   3   4   4     1883.25     1944.38     98.23 o 
   4   4   4      241.41      222.24     23.64 o 
   5   4   4      688.82      644.83     61.22 o 
   6   4   4      135.62      141.01     42.80 o 
   7   4   4       68.23       24.31     32.61 o 
   8   4   4       19.19       18.30     35.35 o 
  -8   5   4       16.29       19.26     41.90 o 
  -7   5   4       36.75       45.98     35.89 o 
  -6   5   4       61.68       22.33     30.56 o 
  -5   5   4      542.41      551.03     39.21 o 
  -4   5   4      599.17      608.75     32.79 o 
  -3   5   4      190.96      224.20     31.66 o 
  -2   5   4     1601.13     1669.06     59.42 o 
  -1   5   4     4991.79     4879.71    129.37 o 
   0   5   4       63.37       98.32     13.14 o 
   1   5   4     4904.01     4900.19    143.75 o 
   2   5   4     1785.04     1788.00     59.46 o 
   3   5   4      271.22      243.52     37.95 o 
   4   5   4      774.23      736.65     61.65 o 
   5   5   4      481.83      566.33     71.56 o 
   6   5   4       44.84       83.79     35.23 o 
   7   5   4       56.93        9.86     29.39 o 
   8   5   4       16.42        4.33     34.92 o 
  -7   6   4        5.63        8.02     35.15 o 
  -6   6   4       22.87      -10.62     28.89 o 
  -5   6   4        1.23       -8.88     16.16 o 
  -4   6   4      238.99      256.82     22.68 o 
  -3   6   4      163.27      201.56     24.66 o 
  -2   6   4      601.40      560.25     32.39 o 
  -1   6   4      651.80      695.42     30.05 o 
   0   6   4    10336.82    10601.00    341.16 o 
   1   6   4      639.96      638.62     29.24 o 
   2   6   4      735.18      680.67     30.93 o 
   3   6   4      124.53      132.25     19.12 o 
   4   6   4      276.59      275.30     38.55 o 
   5   6   4       11.82       56.29     29.05 o 
   6   6   4       42.51        3.59     30.55 o 
   7   6   4        7.77       -4.06     28.03 o 
  -7   7   4       18.01      -24.53     34.14 o 
  -6   7   4       31.01       14.76     31.13 o 
  -5   7   4      202.68      216.42     31.55 o 
  -4   7   4      972.20      946.63     54.41 o 
  -3   7   4       15.92       16.47     13.48 o 
  -2   7   4     2660.27     2502.42     85.61 o 
  -1   7   4      933.34      919.13     36.26 o 
   0   7   4     2763.33     3034.32    110.62 o 
   1   7   4      875.84      918.23     37.63 o 
   2   7   4     2446.09     2446.74     80.86 o 
   3   7   4       34.83       44.17     15.55 o 
   4   7   4      948.55      949.18     69.79 o 
   5   7   4      208.15      167.20     38.11 o 
   6   7   4       17.70       41.11     28.92 o 
   7   7   4       26.89       23.59     31.91 o 
  -7   8   4       14.08       -1.99     36.54 o 
  -6   8   4       64.16       31.37     35.38 o 
  -5   8   4       91.20      106.56     21.52 o 
  -4   8   4       89.01      109.88     21.93 o 
  -3   8   4      102.50      105.26     19.43 o 
  -2   8   4     1223.20     1339.62     78.03 o 
  -1   8   4      580.30      650.02     35.48 o 
   0   8   4     1754.13     1552.54     67.12 o 
   1   8   4      728.37      762.15     42.75 o 
   2   8   4     1311.54     1305.51     58.60 o 
   3   8   4       89.86       93.75     23.55 o 
   4   8   4       94.78       64.11     39.51 o 
   5   8   4       60.89       78.12     32.01 o 
   6   8   4       52.89      115.39     38.57 o 
   7   8   4       16.19       60.15     40.20 o 
  -7   9   4       80.84      102.68     79.70 o 
  -6   9   4       18.21       11.03     35.30 o 
  -5   9   4      124.29      176.38     26.36 o 
  -4   9   4        7.78       -8.75     18.06 o 
  -3   9   4      714.95      655.15     42.89 o 
  -2   9   4      123.85      138.67     21.28 o 
  -1   9   4     2554.95     2475.90     84.45 o 
   0   9   4      161.24      188.73     24.54 o 
   1   9   4     2614.55     2624.47    102.48 o 
   2   9   4      112.38      114.95     20.97 o 
   3   9   4      732.80      679.92     80.05 o 
   4   9   4       29.37      117.13     43.66 o 
   5   9   4      165.63      229.41     57.53 o 
   6   9   4       17.22       42.28     49.90 o 
   7   9   4       75.60       47.82     55.45 o 
  -7  10   4       11.29       51.63     57.87 o 
  -6  10   4       50.33       76.59     51.29 o 
  -5  10   4      199.55      160.04     43.52 o 
  -4  10   4       43.56       94.49     28.45 o 
  -3  10   4      897.48      846.49     59.25 o 
  -2  10   4      102.25       81.45     23.13 o 
  -1  10   4      234.90      289.22     43.32 o 
   0  10   4      162.78      124.90     35.16 o 
   1  10   4      182.23      150.66     30.98 o 
   2  10   4      108.10      136.62     28.16 o 
   3  10   4     1119.05     1173.39    114.36 o 
   4  10   4       59.30       35.69     41.24 o 
   5  10   4      152.77      126.83     55.10 o 
   6  10   4       51.80       20.45     49.90 o 
   7  10   4       11.84      -10.05     50.60 o 
  -6  11   4       68.84       12.13     48.86 o 
  -5  11   4       11.50       27.18     28.24 o 
  -4  11   4       38.65       44.45     27.46 o 
  -3  11   4       38.54       26.06     22.69 o 
  -2  11   4      270.04      293.20     36.93 o 
  -1  11   4     1318.58     1296.47     55.98 o 
   0  11   4      989.94     1042.76     64.01 o 
   1  11   4     1065.55      969.02     61.38 o 
   2  11   4      276.19      324.13     35.47 o 
   3  11   4       60.20       54.41     40.89 o 
   4  11   4       45.88      160.80     55.45 o 
   5  11   4       19.82       47.82     50.25 o 
   6  11   4       54.90       11.78     52.33 o 
  -6  12   4       17.75       21.83     57.87 o 
  -5  12   4       93.95      133.54     39.24 o 
  -4  12   4      168.61      244.93     40.51 o 
  -3  12   4      287.98      173.33     80.03 o 
  -2  12   4      769.90      726.10     57.71 o 
  -1  12   4       68.88       80.35     20.50 o 
   0  12   4      418.31      453.93     43.21 o 
   1  12   4       79.53       94.47     25.92 o 
   2  12   4      725.79      658.42     51.21 o 
   3  12   4      239.88      229.41     59.61 o 
   4  12   4      196.68      100.84     54.06 o 
   5  12   4      104.39      144.51     61.68 o 
   6  12   4       19.61       -3.12     58.91 o 
  -5  13   4       18.58        2.75     32.74 o 
  -4  13   4      231.84      205.77     41.86 o 
  -3  13   4       79.30       69.41     29.90 o 
  -2  13   4      265.34      287.91     42.70 o 
  -1  13   4      389.45      367.61     35.68 o 
   0  13   4       15.58       41.12     24.97 o 
   1  13   4      412.23      396.06     42.32 o 
   2  13   4      258.85      311.29     49.09 o 
   3  13   4       80.97      147.97     59.95 o 
   4  13   4      223.39      273.42     72.43 o 
   5  13   4       15.44      -24.95     55.45 o 
  -5  14   4       10.03       13.17     60.30 o 
  -4  14   4        9.39      -12.42     30.67 o 
  -3  14   4       51.78       84.84     31.80 o 
  -2  14   4      110.35      122.24     33.64 o 
  -1  14   4       94.17      120.29     26.16 o 
   0  14   4      185.40      214.71     39.32 o 
   1  14   4      115.26      106.29     31.05 o 
   2  14   4      160.03      156.92     42.88 o 
   3  14   4       36.16       99.80     61.34 o 
   4  14   4       11.29       85.60     63.76 o 
   5  14   4       12.23      -32.58     57.87 o 
  -4  15   4       67.07       67.58     62.03 o 
  -3  15   4       70.10       45.71     33.01 o 
  -2  15   4       72.26       95.95     33.70 o 
  -1  15   4      244.43      297.75     37.01 o 
   0  15   4        0.29      -25.72     29.83 o 
   1  15   4      199.82      184.47     46.31 o 
   2  15   4       72.14       -7.97     38.47 o 
   3  15   4       73.02       75.55     62.03 o 
   4  15   4       76.60      122.33     72.43 o 
  -4  16   4        3.13       54.75     67.92 o 
  -3  16   4      118.94      158.37     67.92 o 
  -2  16   4       38.15       35.71     32.11 o 
  -1  16   4       46.57       58.63     32.98 o 
   0  16   4       29.00       58.70     27.24 o 
   1  16   4       36.30        7.46     59.95 o 
   2  16   4       42.73      -31.54     52.33 o 
   3  16   4      151.49       28.42     63.42 o 
   4  16   4        5.22      -32.58     63.42 o 
  -3  17   4       17.17       13.17     59.95 o 
  -2  17   4       52.38       89.75     61.34 o 
   0  17   4        3.67       -9.69     29.55 o 
   1  17   4       53.61       67.22     35.09 o 
   2  17   4       59.79       94.26     65.15 o 
   3  17   4       16.19      -49.56     49.90 o 
   0  18   4      186.59      194.76     69.31 o 
   1  18   4       17.17       31.54     57.53 o 
   1   0   5    11505.00    11761.68    331.19 o 
   2   0   5     3686.78     3718.14    112.30 o 
   3   0   5      489.07      494.81     20.94 o 
   4   0   5     2154.92     2145.10     87.97 o 
   5   0   5      397.61      396.79     49.14 o 
   6   0   5       34.76       19.88     29.89 o 
   7   0   5       19.88        0.18     34.72 o 
   8   0   5        4.99       -3.38     39.21 o 
  -8   1   5       73.44       57.22     43.02 o 
  -7   1   5       23.58       -7.41     33.92 o 
  -6   1   5      169.30      161.62     41.41 o 
  -5   1   5      396.42      367.36     47.29 o 
  -4   1   5       20.58       19.59     14.83 o 
  -3   1   5      860.32      836.02     29.60 o 
  -2   1   5     2577.70     2535.44     79.43 o 
  -1   1   5    16981.10    17462.67    485.07 o 
   0   1   5    16288.48    16570.84    654.44 o 
   1   1   5    16076.92    16475.02    464.85 o 
   2   1   5     2391.76     2414.34     76.14 o 
   3   1   5      818.61      820.14     28.34 o 
   4   1   5       26.53       36.14     15.05 o 
   5   1   5      310.33      306.23     43.42 o 
   6   1   5      126.12       66.03     34.39 o 
   7   1   5       29.22        7.07     34.83 o 
   8   1   5       57.09        6.90     42.62 o 
  -8   2   5        3.38      -28.01     39.12 o 
  -7   2   5       45.65       38.71     49.90 o 
  -6   2   5       62.58       68.07     48.69 o 
  -5   2   5      222.91      239.41     40.46 o 
  -4   2   5     1065.18     1114.01     39.41 o 
  -3   2   5      994.91      995.82     34.30 o 
  -2   2   5     3630.51     3818.87    102.93 o 
  -1   2   5     8090.05     8571.01    287.98 o 
   0   2   5      226.95      155.82     49.36 o 
   1   2   5     7816.05     8004.80    230.79 o 
   2   2   5     4057.20     4086.38    119.38 o 
   3   2   5     1000.33     1037.62     33.86 o 
   4   2   5     1052.87     1075.28     68.33 o 
   5   2   5      257.39      262.68     69.14 o 
   6   2   5       50.69       79.36     34.04 o 
   7   2   5       25.07      -15.83     31.57 o 
   8   2   5        3.29      -23.43     37.46 o 
  -8   3   5        1.08        8.06     42.08 o 
  -7   3   5       20.26       14.04     36.36 o 
  -6   3   5      100.34       85.03     33.79 o 
  -5   3   5     1035.44     1134.96    154.90 o 
  -4   3   5      290.42      304.11     21.06 o 
  -3   3   5     2211.24     2275.36     66.95 o 
  -2   3   5       16.21       22.04      8.38 o 
  -1   3   5      736.83      733.04     26.95 o 
   0   3   5      267.08      278.11     18.50 o 
   1   3   5      911.41      897.70     32.20 o 
   2   3   5       68.68       66.69      9.63 o 
   3   3   5     2227.95     2152.11     68.17 o 
   4   3   5      248.42      244.56     35.04 o 
   5   3   5     1216.52     1203.52    156.81 o 
   6   3   5       95.37       19.93     41.41 o 
   7   3   5       21.41       60.53     38.91 o 
   8   3   5        2.75        9.20     41.97 o 
  -8   4   5       54.02       92.11     49.96 o 
  -7   4   5      145.89      126.39     42.01 o 
  -6   4   5       49.77       68.75     34.35 o 
  -5   4   5      362.75      394.26     44.16 o 
  -4   4   5      867.92      768.49     35.26 o 
  -3   4   5      785.54      777.61     32.14 o 
  -2   4   5      355.04      378.78     23.76 o 
  -1   4   5     4787.72     4780.65    141.63 o 
   0   4   5     1882.03     1745.92     69.03 o 
   1   4   5     4667.31     4503.05    134.42 o 
   2   4   5      305.70      324.77     24.76 o 
   3   4   5      823.29      863.25     42.62 o 
   4   4   5      870.68      812.08     63.58 o 
   5   4   5      283.30      363.40     89.58 o 
   6   4   5       46.27       33.57     31.21 o 
   7   4   5      124.48       57.26     39.55 o 
   8   4   5       51.14       66.46     37.95 o 
  -7   5   5       65.05       77.66     40.11 o 
  -6   5   5      265.10      241.65     45.78 o 
  -5   5   5      227.88      216.50     31.89 o 
  -4   5   5        5.92        0.51     11.76 o 
  -3   5   5     2358.97     2495.97     83.26 o 
  -2   5   5     3272.63     3359.66    103.67 o 
  -1   5   5     1707.91     1739.35     54.91 o 
   0   5   5     5423.19     5206.78    173.10 o 
   1   5   5     1988.08     2004.76     63.81 o 
   2   5   5     2820.91     2914.80     93.41 o 
   3   5   5     2264.78     2336.96     92.28 o 
   4   5   5        0.68      -12.24     23.91 o 
   5   5   5      133.06       94.79     28.89 o 
   6   5   5      228.29      193.84     94.61 o 
   7   5   5       57.84       37.93     37.44 o 
  -7   6   5      129.49      141.94     46.89 o 
  -6   6   5      108.43       48.90     34.30 o 
  -5   6   5       59.15       44.86     23.28 o 
  -4   6   5      585.47      546.43     36.29 o 
  -3   6   5      787.24      824.46     42.11 o 
  -2   6   5     1648.31     1603.80     56.91 o 
  -1   6   5     1142.13     1194.91     42.14 o 
   0   6   5        0.82       -5.51      9.06 o 
   1   6   5     1189.14     1239.99     45.19 o 
   2   6   5     1358.88     1278.49     49.13 o 
   3   6   5      869.37      853.28     45.70 o 
   4   6   5      481.96      441.54     47.85 o 
   5   6   5       63.93       49.70     29.78 o 
   6   6   5      105.74       79.70     35.29 o 
   7   6   5      143.41      156.34     39.28 o 
  -7   7   5        4.10       20.51     39.38 o 
  -6   7   5      144.43      188.29     44.33 o 
  -5   7   5      144.95      108.26     28.50 o 
  -4   7   5       51.48       42.42     17.96 o 
  -3   7   5      945.47      944.90     48.38 o 
  -2   7   5     1785.72     1810.96     67.99 o 
  -1   7   5      134.60      158.48     20.35 o 
   0   7   5     5236.14     5050.59    173.16 o 
   1   7   5      205.13      224.01     18.82 o 
   2   7   5     1854.20     1906.78     66.12 o 
   3   7   5      937.48      988.27     50.05 o 
   4   7   5       48.47       53.77     27.07 o 
   5   7   5      120.82      140.77     35.21 o 
   6   7   5      116.70      106.43     37.98 o 
   7   7   5        5.05        6.33     30.88 o 
  -7   8   5       14.84      -22.04     37.45 o 
  -6   8   5       33.81       37.23     40.72 o 
  -5   8   5        0.93        5.12     19.96 o 
  -4   8   5     1085.81     1073.77     57.03 o 
  -3   8   5      263.28      243.19     43.19 o 
  -2   8   5      952.65      963.65     47.29 o 
  -1   8   5     1242.54     1214.95     44.71 o 
   0   8   5      218.56      252.49     26.63 o 
   1   8   5     1182.96     1203.82     65.49 o 
   2   8   5     1014.33      991.83     49.13 o 
   3   8   5      199.10      189.39     29.53 o 
   4   8   5     1197.89     1259.68    109.85 o 
   5   8   5        1.18       24.95     41.24 o 
   6   8   5       42.07       33.27     47.48 o 
   7   8   5       18.03       39.51     53.02 o 
  -7   9   5       14.89      -36.60     36.60 o 
  -6   9   5       17.47       -6.18     35.17 o 
  -5   9   5      374.61      393.52     34.37 o 
  -4   9   5       22.65       15.48     18.58 o 
  -3   9   5      433.33      470.78     36.87 o 
  -2   9   5       47.61       32.31     16.73 o 
  -1   9   5      249.87      269.04     25.15 o 
   0   9   5      849.87      841.20     52.46 o 
   1   9   5      258.96      288.82     29.67 o 
   2   9   5       52.30       52.79     17.70 o 
   3   9   5      445.10      458.21     46.57 o 
   4   9   5       31.55       32.58     36.39 o 
   5   9   5      322.59      357.63     70.69 o 
   6   9   5       15.54        4.16     43.32 o 
   7   9   5       17.95       33.61     55.10 o 
  -6  10   5       38.76       68.27     54.06 o 
  -5  10   5      162.60      129.84     32.98 o 
  -4  10   5      132.96       93.78     29.09 o 
  -3  10   5      855.68      785.88     63.89 o 
  -2  10   5        7.06       16.78     24.80 o 
  -1  10   5     2142.36     2137.90     80.28 o 
   0  10   5      530.02      473.76     50.44 o 
   1  10   5     1966.46     1949.77     85.00 o 
   2  10   5       18.03       22.88     17.71 o 
   3  10   5      897.39      706.60     85.94 o 
   4  10   5       94.00      109.16     46.78 o 
   5  10   5      122.65      126.14     53.37 o 
   6  10   5       50.30      125.80     59.95 o 
  -6  11   5       41.59       39.85     55.79 o 
  -5  11   5      127.19      135.89     36.06 o 
  -4  11   5       85.31       56.39     29.22 o 
  -3  11   5      366.40      333.12     40.65 o 
  -2  11   5      210.51      216.00     32.58 o 
  -1  11   5      449.88      459.47     35.75 o 
   0  11   5      353.69      409.37     55.19 o 
   1  11   5      514.05      543.17     44.26 o 
   2  11   5      310.67      296.83     33.91 o 
   3  11   5      384.92      439.07     73.81 o 
   4  11   5       65.28       47.48     46.09 o 
   5  11   5      114.83       97.38     57.18 o 
   6  11   5       32.20      -15.59     51.63 o 
  -6  12   5        4.99      -14.55     53.02 o 
  -5  12   5       18.10        1.80     30.85 o 
  -4  12   5      252.40      286.66     43.40 o 
  -3  12   5      120.49      135.77     39.27 o 
  -2  12   5      416.14      389.01     42.82 o 
  -1  12   5      193.55      230.05     27.85 o 
   0  12   5        1.57       19.66     20.57 o 
   1  12   5      199.50      171.06     30.41 o 
   2  12   5      291.47      307.07     46.15 o 
   3  12   5      157.24      156.98     51.63 o 
   4  12   5      304.85      235.65     69.31 o 
   5  12   5       14.87       46.78     55.79 o 
   6  12   5       10.09       35.35     57.53 o 
  -5  13   5       29.74       68.11     36.87 o 
  -4  13   5       12.43       16.59     30.29 o 
  -3  13   5        9.50       -6.51     24.46 o 
  -2  13   5      360.78      357.97     43.22 o 
  -1  13   5        6.39       23.96     20.45 o 
   0  13   5      993.12      942.80     65.59 o 
   1  13   5       15.22       27.56     23.44 o 
   2  13   5      331.00      339.37     80.92 o 
   3  13   5        3.97       62.38     49.56 o 
   4  13   5       13.81       66.19     55.79 o 
   5  13   5       31.31       93.91     59.61 o 
  -5  14   5       16.35      -25.30     56.83 o 
  -4  14   5      123.13      113.26     38.32 o 
  -3  14   5       28.60       19.75     28.89 o 
  -2  14   5      148.75      105.53     34.00 o 
  -1  14   5       75.73       57.80     28.25 o 
   0  14   5       36.45        2.23     24.45 o 
   1  14   5      111.90       77.25     30.13 o 
   2  14   5      177.68      151.71     43.25 o 
   3  14   5       17.01      102.92     60.65 o 
   4  14   5      107.75       86.98     62.03 o 
   5  14   5       13.18      -52.67     52.67 o 
  -4  15   5       29.17       55.79     63.76 o 
  -3  15   5      141.81      119.19     37.64 o 
  -2  15   5       40.27        3.72     29.46 o 
  -1  15   5       99.05       80.30     31.85 o 
   0  15   5      142.79      161.02     36.14 o 
   1  15   5      111.65      167.89     36.40 o 
   2  15   5       24.78        3.12     52.33 o 
   3  15   5      149.22      301.15     83.17 o 
   4  15   5       30.89       72.08     65.84 o 
  -4  16   5       16.71        8.32     57.53 o 
  -3  16   5       11.61       10.40     52.67 o 
  -2  16   5        6.34       -2.43     30.00 o 
  -1  16   5      227.64      260.35     44.75 o 
   0  16   5       19.31       34.42     29.01 o 
   1  16   5      227.34      200.86     50.11 o 
   2  16   5        7.59      -18.02     48.17 o 
   3  16   5       20.70       -3.12     59.61 o 
   4  16   5       16.16        1.04     64.11 o 
  -3  17   5       83.96      121.98     67.23 o 
  -2  17   5       20.31       34.31     57.87 o 
   0  17   5       46.08       76.49     31.15 o 
   1  17   5        4.48      -16.47     36.91 o 
   2  17   5       22.27      -41.59     55.79 o 
   3  17   5       65.57      -10.05     46.78 o 
   0  18   5        0.99        9.36     52.67 o 
   1  18   5       42.38       34.65     59.26 o 
   0   0   6     4404.37     4218.12    249.16 o 
   1   0   6     2069.47     2069.02     66.54 o 
   2   0   6       20.21       26.68      8.80 o 
   3   0   6     1051.11     1086.57     35.42 o 
   4   0   6       60.78       75.38     18.94 o 
   5   0   6     1172.17     1261.25     88.73 o 
   6   0   6      152.74      113.20     53.71 o 
   7   0   6       15.28       25.42     36.50 o 
   8   0   6       83.04       63.04     46.37 o 
  -8   1   6       15.15        5.77     54.41 o 
  -7   1   6       15.67       26.80     38.29 o 
  -6   1   6      111.81       68.23     34.54 o 
  -5   1   6       42.71       62.32     28.27 o 
  -4   1   6     1694.84     1693.55    104.06 o 
  -3   1   6      491.00      504.65     28.58 o 
  -2   1   6     1692.02     1754.07     69.87 o 
  -1   1   6      801.38      812.08     43.92 o 
   0   1   6     2183.16     1994.78     89.87 o 
   1   1   6      682.38      704.50     29.01 o 
   2   1   6     1093.70     1261.10     45.92 o 
   3   1   6      507.00      463.56     25.86 o 
   4   1   6     1613.65     1642.02     71.66 o 
   5   1   6       57.41       75.34     29.94 o 
   6   1   6       81.44      110.34     38.53 o 
   7   1   6       20.36       -9.55     33.09 o 
   8   1   6       16.78       42.27     43.71 o 
  -8   2   6       60.85       90.10     49.72 o 
  -7   2   6       22.10       31.32     36.75 o 
  -6   2   6       34.88       -3.92     27.06 o 
  -5   2   6      634.67      701.80    122.33 o 
  -4   2   6       46.11       36.46     14.16 o 
  -3   2   6     1354.67     1308.82     42.12 o 
  -2   2   6     2671.09     2661.17     76.15 o 
  -1   2   6     2752.61     2791.80    105.73 o 
   0   2   6     1722.45     1152.03    424.00 o 
   1   2   6     2853.33     2898.88     88.70 o 
   2   2   6     3045.43     3035.16     90.17 o 
   3   2   6     1220.61     1133.83     43.41 o 
   4   2   6       41.41       39.45     15.72 o 
   5   2   6      752.76      795.65     70.31 o 
   6   2   6       30.91       36.02     31.92 o 
   7   2   6       25.95       47.95     67.06 o 
   8   2   6       78.40       46.07     45.37 o 
  -8   3   6       22.15       22.64     46.22 o 
  -7   3   6       13.55       -4.15     34.29 o 
  -6   3   6       96.30      103.51     36.98 o 
  -5   3   6      203.27      171.98     37.94 o 
  -4   3   6      739.34      754.01     42.25 o 
  -3   3   6      362.13      379.72     21.60 o 
  -2   3   6      151.98      176.29     14.58 o 
  -1   3   6     1450.33     1456.49     47.72 o 
   0   3   6       16.89       13.53      8.16 o 
   1   3   6     1049.26     1060.37     40.58 o 
   2   3   6      164.93      181.62     15.26 o 
   3   3   6      306.86      328.59     21.78 o 
   4   3   6      796.01      749.43     45.50 o 
   5   3   6      171.80      190.03     37.45 o 
   6   3   6      102.39      115.96     39.02 o 
   7   3   6       15.81       14.27     35.11 o 
   8   3   6       21.98       58.47     45.38 o 
  -8   4   6        9.64       11.44     71.73 o 
  -7   4   6       52.00       28.54     36.86 o 
  -6   4   6       37.66       55.96     50.08 o 
  -5   4   6      253.25      312.03     35.97 o 
  -4   4   6      690.66      792.59     42.54 o 
  -3   4   6      739.08      785.48     33.79 o 
  -2   4   6     1412.93     1391.66     51.26 o 
  -1   4   6     1270.71     1381.44     66.46 o 
   0   4   6      501.31      458.61     26.09 o 
   1   4   6     1421.28     1573.02     52.94 o 
   2   4   6     1317.09     1295.99     47.36 o 
   3   4   6      802.99      853.56     44.30 o 
   4   4   6      679.84      692.93     59.28 o 
   5   4   6      210.47      157.90     36.24 o 
   6   4   6       21.58       38.23     33.55 o 
   7   4   6       59.10       85.61     41.64 o 
   8   4   6        4.93      -51.29     60.30 o 
  -7   5   6        2.20      -13.79     35.94 o 
  -6   5   6       49.63       11.81     38.81 o 
  -5   5   6      192.11      213.72     32.78 o 
  -4   5   6      851.59      813.98     41.66 o 
  -3   5   6      436.44      420.97     28.88 o 
  -2   5   6      794.26      764.98     38.03 o 
  -1   5   6     1354.17     1407.57     46.99 o 
   0   5   6     1245.68     1190.29     50.06 o 
   1   5   6     1570.55     1642.20     55.34 o 
   2   5   6      803.02      822.39     36.76 o 
   3   5   6      390.39      382.75     31.55 o 
   4   5   6      978.60      992.25    141.04 o 
   5   5   6      203.96      162.95     37.14 o 
   6   5   6       76.71        5.74     24.21 o 
   7   5   6        0.15       16.28     38.21 o 
  -7   6   6       26.35       26.65     40.13 o 
  -6   6   6      197.40      152.13     42.01 o 
  -5   6   6      229.73      234.79     36.06 o 
  -4   6   6       11.74        9.03     13.45 o 
  -3   6   6       38.34       41.12     14.35 o 
  -2   6   6      537.06      523.22     32.97 o 
  -1   6   6     1392.79     1482.99     48.76 o 
   0   6   6     3831.51     3743.40    130.84 o 
   1   6   6     1299.95     1347.60     50.45 o 
   2   6   6      603.30      583.76     31.34 o 
   3   6   6       52.52       43.94     16.72 o 
   4   6   6        5.25      -12.62     21.04 o 
   5   6   6      219.56      235.13     41.20 o 
   6   6   6      231.00      138.34     41.62 o 
   7   6   6       24.68       59.71     40.36 o 
  -7   7   6       30.28       41.09     48.52 o 
  -6   7   6       79.02      105.51     40.16 o 
  -5   7   6       51.43       41.33     24.59 o 
  -4   7   6      588.42      661.18     42.25 o 
  -3   7   6      520.77      524.63     36.26 o 
  -2   7   6     1018.83     1063.72     49.39 o 
  -1   7   6      268.34      292.85     21.83 o 
   0   7   6      206.28      218.81     23.41 o 
   1   7   6      337.27      340.99     27.85 o 
   2   7   6     1215.02     1324.42     49.27 o 
   3   7   6      566.94      561.57     40.14 o 
   4   7   6      372.87      380.75     46.45 o 
   5   7   6       66.60       11.95     29.14 o 
   6   7   6       55.05       25.96     32.21 o 
   7   7   6       22.93        2.75     38.11 o 
  -7   8   6       80.16       69.69     45.78 o 
  -6   8   6       35.77       36.07     37.39 o 
  -5   8   6      205.54      206.14     36.12 o 
  -4   8   6       67.30       79.57     21.21 o 
  -3   8   6     2744.38     2599.24     95.84 o 
  -2   8   6       50.25       46.20     16.32 o 
  -1   8   6      581.37      627.70     74.71 o 
   0   8   6     1253.89     1371.86     62.16 o 
   1   8   6      525.16      553.35     38.27 o 
   2   8   6      106.98      137.29     20.86 o 
   3   8   6     2750.66     2625.81    142.60 o 
   4   8   6       70.08       36.04     35.00 o 
   5   8   6      173.87      270.65     62.38 o 
   6   8   6       29.08       18.02     49.56 o 
   7   8   6       74.42       37.08     56.49 o 
  -7   9   6       11.09       -7.04     41.85 o 
  -6   9   6       32.94       34.43     38.45 o 
  -5   9   6       25.84       29.58     23.29 o 
  -4   9   6      291.33      300.05     32.96 o 
  -3   9   6      187.40      176.66     25.54 o 
  -2   9   6       98.83       93.15     21.31 o 
  -1   9   6     1005.68     1041.87     49.93 o 
   0   9   6        2.69       16.10     15.55 o 
   1   9   6      948.85      973.81     54.09 o 
   2   9   6       95.10       97.57     20.60 o 
   3   9   6      123.63      157.33     30.38 o 
   4   9   6      235.01      286.94     58.57 o 
   5   9   6       20.12       49.56     46.44 o 
   6   9   6       44.55       53.37     52.33 o 
   7   9   6       18.03      -14.90     51.63 o 
  -6  10   6       16.18       -0.35     47.48 o 
  -5  10   6      139.46       99.11     28.90 o 
  -4  10   6      122.56       70.62     25.83 o 
  -3  10   6      486.75      520.56     41.19 o 
  -2  10   6      574.37      620.71     49.37 o 
  -1  10   6      368.53      412.13     33.04 o 
   0  10   6      347.35      336.63     35.10 o 
   1  10   6      445.60      502.35     40.97 o 
   2  10   6      556.29      608.97     45.00 o 
   3  10   6      387.60      338.92     62.38 o 
   4  10   6       99.66      140.00     51.63 o 
   5  10   6      172.68      116.09     55.79 o 
   6  10   6       16.24       27.03     53.71 o 
  -6  11   6       36.49       27.03     56.83 o 
  -5  11   6       24.08       34.44     39.12 o 
  -4  11   6      418.02      363.62     78.27 o 
  -3  11   6      282.65      286.07     38.31 o 
  -2  11   6      629.98      702.66     54.07 o 
  -1  11   6      238.09      301.76     30.00 o 
   0  11   6      302.55      313.01     35.94 o 
   1  11   6      247.72      249.79     32.26 o 
   2  11   6      658.44      666.45     49.67 o 
   3  11   6      235.21      258.87     58.22 o 
   4  11   6      420.37      485.51     81.09 o 
   5  11   6       26.84       16.29     49.21 o 
   6  11   6       42.47       89.41     62.03 o 
  -6  12   6       25.64       33.96     59.61 o 
  -5  12   6       15.85       -6.95     38.60 o 
  -4  12   6       62.14       50.24     30.90 o 
  -3  12   6      174.01      202.73     35.81 o 
  -2  12   6      367.24      349.19     40.83 o 
  -1  12   6      114.36       95.96     26.48 o 
   0  12   6      137.59       98.53     26.56 o 
   1  12   6      119.97       98.34     26.34 o 
   2  12   6      377.77      278.89     45.94 o 
   3  12   6      237.04      208.97     60.99 o 
   4  12   6       56.07       54.41     49.21 o 
   5  12   6       19.21       65.50     56.83 o 
   6  12   6       25.23       -9.70     55.79 o 
  -5  13   6        7.85       12.48     61.34 o 
  -4  13   6       83.17      144.66     39.29 o 
  -3  13   6      134.09      145.83     35.12 o 
  -2  13   6      231.17      264.10     39.94 o 
  -1  13   6       46.28       38.99     24.06 o 
   0  13   6       84.53       90.73     28.81 o 
   1  13   6       38.78       54.64     24.24 o 
   2  13   6      231.98      222.36     43.43 o 
   3  13   6      127.79       40.89     49.90 o 
   4  13   6       92.53       79.70     58.91 o 
   5  13   6        8.97       17.67     51.29 o 
  -4  14   6        2.72       53.20     42.83 o 
  -3  14   6      157.25      127.60     37.15 o 
  -2  14   6       91.85       73.78     31.96 o 
  -1  14   6      139.61      106.15     31.32 o 
   0  14   6      849.16      829.81    142.00 o 
   1  14   6      108.11      107.50     31.00 o 
   2  14   6       98.31      109.49     40.53 o 
   3  14   6      213.11      185.05     69.31 o 
   4  14   6        2.24        4.85     49.56 o 
   5  14   6       31.39       15.94     57.87 o 
  -4  15   6        9.56       76.93     60.99 o 
  -3  15   6       46.86       40.14     33.80 o 
  -2  15   6        6.94        5.02     28.91 o 
  -1  15   6      208.73      189.90     38.84 o 
   0  15   6        3.29       22.46     27.47 o 
   1  15   6      190.35      233.65     39.80 o 
   2  15   6       10.66       22.27     37.45 o 
   3  15   6       50.07       -0.35     55.45 o 
   4  15   6        2.57      -31.19     57.87 o 
  -3  16   6      138.68      134.81     67.58 o 
  -2  16   6       43.18       71.39     58.22 o 
  -1  16   6       47.18      109.16     34.59 o 
   0  16   6       19.79       52.40     31.10 o 
   1  16   6       55.64       79.06     35.24 o 
   2  16   6       56.87      105.35     64.11 o 
   3  16   6      111.92      134.11     73.47 o 
   0  17   6       13.84      -41.41     41.41 o 
   1  17   6      144.06      198.52     53.83 o 
   2  17   6        8.34       47.82     64.46 o 
   0  18   6       80.01      115.40     62.38 o 
   1   0   7       81.66       84.51     14.41 o 
   2   0   7     3378.65     3446.30    107.52 o 
   3   0   7      205.38      234.11     20.09 o 
   4   0   7     3044.14     3114.83    121.69 o 
   5   0   7       43.34       43.13     31.45 o 
   6   0   7      102.65       87.21     37.97 o 
   7   0   7      129.77      157.25     47.54 o 
   8   0   7        5.25       12.31     44.70 o 
  -8   1   7       48.33       54.17     47.88 o 
  -7   1   7       79.19       67.30     42.78 o 
  -6   1   7       80.04       77.71     36.56 o 
  -5   1   7      583.34      521.62     57.68 o 
  -4   1   7      204.21      233.27     28.45 o 
  -3   1   7      907.64      933.37     49.16 o 
  -2   1   7     3599.77     3780.34    113.28 o 
  -1   1   7      757.88      811.96     34.61 o 
   0   1   7     2218.85     2074.72     73.94 o 
   1   1   7      803.48      877.82     34.73 o 
   2   1   7     2832.45     3026.70     98.52 o 
   3   1   7      997.60     1054.80     42.68 o 
   4   1   7      180.93      157.57     32.30 o 
   5   1   7      720.55      822.09     73.83 o 
   6   1   7      107.16       70.45     37.61 o 
   7   1   7       70.87       63.23     40.27 o 
   8   1   7       51.37       50.01     46.80 o 
  -8   2   7        4.87       -4.41     42.98 o 
  -7   2   7       61.29       47.13     41.17 o 
  -6   2   7      193.78      192.81     44.76 o 
  -5   2   7      455.60      488.79     57.67 o 
  -4   2   7      728.03      809.61     51.71 o 
  -3   2   7      392.72      382.05     26.74 o 
  -2   2   7     2467.34     2688.21     73.91 o 
  -1   2   7     3818.18     3824.48    118.82 o 
   0   2   7      577.24      385.12    165.99 o 
   1   2   7     4107.94     3921.47    117.57 o 
   2   2   7     2176.33     2314.51     77.15 o 
   3   2   7      349.06      368.00     24.12 o 
   4   2   7      629.22      675.09     46.46 o 
   5   2   7      442.05      491.72     87.68 o 
   6   2   7      202.78      180.97     43.12 o 
   7   2   7       80.06       22.17     38.63 o 
   8   2   7        4.63       28.16     43.04 o 
  -7   3   7       66.88       41.90     37.50 o 
  -6   3   7       81.76       93.23     37.79 o 
  -5   3   7      298.85      314.65     37.14 o 
  -4   3   7      232.69      257.27     24.92 o 
  -3   3   7     1837.36     1882.95     59.90 o 
  -2   3   7     2809.25     3003.21     83.60 o 
  -1   3   7     2164.44     2213.66     71.72 o 
   0   3   7      102.54      113.67     13.30 o 
   1   3   7     1958.76     1996.47     77.63 o 
   2   3   7     2834.71     2809.41     89.87 o 
   3   3   7     2023.85     2011.01     66.45 o 
   4   3   7      197.02      223.11     26.82 o 
   5   3   7      327.80      371.73     49.42 o 
   6   3   7       68.31       54.87     35.11 o 
   7   3   7       68.96       25.15     38.63 o 
  -7   4   7       56.18       26.31     39.70 o 
  -6   4   7       14.14       61.62     38.48 o 
  -5   4   7        6.46        7.04     21.24 o 
  -4   4   7      540.41      582.05     37.77 o 
  -3   4   7      770.27      836.75     45.97 o 
  -2   4   7      920.50      927.27     40.04 o 
  -1   4   7     6373.97     6455.45    190.32 o 
   0   4   7       93.18      110.58     24.43 o 
   1   4   7     6344.43     6447.29    190.32 o 
   2   4   7      961.73     1030.40     40.58 o 
   3   4   7      667.75      708.40     45.62 o 
   4   4   7      590.02      534.73     54.26 o 
   5   4   7       14.66       54.49     44.53 o 
   6   4   7        6.39       45.96     35.62 o 
   7   4   7       48.34       68.90     41.94 o 
  -7   5   7       28.86       -0.36     39.16 o 
  -6   5   7       52.74       79.71     53.19 o 
  -5   5   7      745.66      808.13     83.88 o 
  -4   5   7       79.28       78.16     19.13 o 
  -3   5   7      222.41      188.55     22.08 o 
  -2   5   7      497.10      487.02     31.14 o 
  -1   5   7     1017.09     1102.11     53.00 o 
   0   5   7     1366.67     1415.37     57.52 o 
   1   5   7      809.88      845.14     36.92 o 
   2   5   7      614.86      585.82     30.47 o 
   3   5   7      215.18      239.41     26.44 o 
   4   5   7      102.67       76.24     29.50 o 
   5   5   7      678.79      523.95     60.83 o 
   6   5   7       85.66      105.69     40.63 o 
   7   5   7       24.62       33.97     48.86 o 
  -7   6   7       71.88       88.13     53.71 o 
  -6   6   7      164.04      147.75     42.94 o 
  -5   6   7       30.49        2.15     23.44 o 
  -4   6   7      972.71      966.89     51.68 o 
  -3   6   7      777.76      760.17     42.49 o 
  -2   6   7     1917.39     1974.70     73.00 o 
  -1   6   7       78.53       91.06     23.16 o 
   0   6   7      521.54      503.38     33.66 o 
   1   6   7      153.54      206.33     25.86 o 
   2   6   7     1975.16     2003.38     71.83 o 
   3   6   7      670.38      683.04     45.40 o 
   4   6   7     1068.63     1061.81     76.61 o 
   5   6   7       33.18       48.84     31.42 o 
   6   6   7      142.84      151.07     44.45 o 
   7   6   7       66.07       98.41     45.38 o 
  -7   7   7       20.50       -0.55     40.20 o 
  -6   7   7      109.96      150.24     44.15 o 
  -5   7   7       73.52       76.35     28.00 o 
  -4   7   7       65.97       67.14     21.23 o 
  -3   7   7      150.93      143.89     21.50 o 
  -2   7   7     1041.00     1034.14     47.56 o 
  -1   7   7      372.59      384.15     31.73 o 
   0   7   7     2691.32     2542.42     96.18 o 
   1   7   7      503.12      496.81     35.18 o 
   2   7   7      990.56     1008.44     43.34 o 
   3   7   7       85.35       91.44     22.72 o 
   4   7   7       69.95       31.00     25.88 o 
   5   7   7       78.37       74.38     32.96 o 
   6   7   7       83.74      136.16     42.98 o 
   7   7   7       25.53       38.11     41.95 o 
  -7   8   7        5.30       24.82     43.20 o 
  -6   8   7      212.17      197.99     87.33 o 
  -5   8   7       31.03       14.83     24.98 o 
  -4   8   7      538.15      625.76     53.78 o 
  -3   8   7      368.74      360.83     32.40 o 
  -2   8   7      579.08      638.35     41.10 o 
  -1   8   7      689.02      724.27     47.09 o 
   0   8   7       72.31       63.97     20.97 o 
   1   8   7      790.40      709.73     44.52 o 
   2   8   7      614.21      653.26     75.15 o 
   3   8   7      425.52      390.20     42.39 o 
   4   8   7      538.91      498.68     73.47 o 
   5   8   7       22.10       46.44     44.36 o 
   6   8   7      231.94      296.99     71.04 o 
   7   8   7       12.88       42.62     57.53 o 
  -7   9   7       30.71       31.54     72.08 o 
  -6   9   7      161.99      182.91     72.43 o 
  -5   9   7      195.07      170.54     31.59 o 
  -4   9   7       29.63       56.70     22.33 o 
  -3   9   7      791.83      846.30     51.48 o 
  -2   9   7      309.40      326.24     31.07 o 
  -1   9   7      187.24      237.79     29.52 o 
   0   9   7       90.82      124.75     22.74 o 
   1   9   7      181.11      210.43     26.89 o 
   2   9   7      233.31      245.28     33.23 o 
   3   9   7      856.15      834.15     65.62 o 
   4   9   7       21.47       60.99     40.20 o 
   5   9   7      224.78      224.21     61.34 o 
   6   9   7      167.08      215.55     67.92 o 
  -6  10   7       18.26       42.13     43.11 o 
  -5  10   7       91.62       79.88     27.63 o 
  -4  10   7       38.16       29.76     22.97 o 
  -3  10   7       56.28       60.22     21.74 o 
  -2  10   7      253.31      230.60     28.96 o 
  -1  10   7     1342.49     1639.39     76.87 o 
   0  10   7     1762.75     1731.82     79.53 o 
   1  10   7     1374.43     1435.85     68.87 o 
   2  10   7      267.01      235.71     29.34 o 
   3  10   7       27.43       63.42     37.77 o 
   4  10   7       25.81        4.85     38.81 o 
   5  10   7       95.58      104.31     52.33 o 
   6  10   7       15.48       35.00     55.45 o 
  -6  11   7        7.88        4.51     52.67 o 
  -5  11   7      164.32      147.28     67.23 o 
  -4  11   7       12.24       12.06     27.04 o 
  -3  11   7      314.52      386.79     62.39 o 
  -2  11   7      217.92      189.09     33.32 o 
  -1  11   7      505.13      643.55     50.37 o 
   0  11   7       25.18       10.09     17.41 o 
   1  11   7      470.26      412.43     39.97 o 
   2  11   7      185.52      151.78     34.38 o 
   3  11   7      272.18      327.83     67.23 o 
   4  11   7       17.92       49.21     47.82 o 
   5  11   7      176.16      157.33     63.76 o 
   6  11   7       17.02       13.52     54.75 o 
  -5  12   7        4.05       -3.98     39.57 o 
  -4  12   7      404.86      337.21     46.85 o 
  -3  12   7      219.67      228.49     37.30 o 
  -2  12   7      409.71      411.21     44.90 o 
  -1  12   7      360.57      381.36     41.34 o 
   0  12   7      416.57      445.03     46.46 o 
   1  12   7      360.62      293.91     37.02 o 
   2  12   7      404.70      425.08     73.99 o 
   3  12   7      167.88      111.93     52.33 o 
   4  12   7      363.98      291.44     70.69 o 
   5  12   7        3.66       33.61     57.18 o 
  -5  13   7       55.30       37.08     65.84 o 
  -4  13   7       25.44       35.62     31.22 o 
  -3  13   7      118.64       57.22     37.01 o 
  -2  13   7      360.26      329.75     42.74 o 
  -1  13   7       60.49       52.33     25.42 o 
   0  13   7      940.47      892.15     72.00 o 
   1  13   7       60.69       53.23     25.96 o 
   2  13   7      317.42      382.36     54.07 o 
   3  13   7       99.96       78.32     53.71 o 
   4  13   7       20.06      -44.70     44.70 o 
   5  13   7       51.78       65.84     62.38 o 
  -4  14   7       78.76      157.69     49.98 o 
  -3  14   7      122.82      142.10     48.11 o 
  -2  14   7       84.36       90.06     56.59 o 
  -1  14   7      209.89      226.01     36.84 o 
   0  14   7        0.58      -13.44     24.52 o 
   1  14   7      218.80      185.96     52.98 o 
   2  14   7       94.32      100.34     41.17 o 
   3  14   7      105.54       75.89     58.22 o 
   4  14   7       96.73        9.01     55.79 o 
   5  14   7       46.12       91.83     65.50 o 
  -4  15   7        7.37        7.62     55.45 o 
  -3  15   7      122.37       41.93     56.14 o 
  -2  15   7       92.70      102.58     43.11 o 
  -1  15   7       85.88       65.66     28.71 o 
   0  15   7      212.98      211.13     39.28 o 
   1  15   7       75.10       82.20     33.28 o 
   2  15   7       97.76      118.03     45.31 o 
   3  15   7      115.55      144.51     65.84 o 
   4  15   7        6.79      -52.67     52.67 o 
  -3  16   7       32.52       46.78     58.91 o 
  -1  16   7      187.58      205.59     41.49 o 
   0  16   7       62.80       54.14     32.49 o 
   1  16   7      227.34      196.20     41.79 o 
   2  16   7        3.92        0.00     36.04 o 
   3  16   7       29.87       44.70     65.84 o 
   0  17   7       22.53       21.83     55.10 o 
   1  17   7        7.70       51.98     61.68 o 
   2  17   7       30.84       74.85     69.31 o 
   0   0   8     4578.36     4424.31    267.18 o 
   1   0   8      474.58      536.10     29.64 o 
   2   0   8     5637.43     5265.57    158.82 o 
   3   0   8      350.08      367.14     29.20 o 
   4   0   8       37.91       48.73     20.23 o 
   5   0   8        4.42        0.69     40.20 o 
   6   0   8       60.66       32.88     36.22 o 
   7   0   8       18.86       -9.84     38.92 o 
  -7   1   8       96.03       47.36     52.15 o 
  -6   1   8       31.79       38.13     38.05 o 
  -5   1   8        0.05      -10.53     27.04 o 
  -4   1   8      122.58      102.83     22.33 o 
  -3   1   8      357.32      395.82     31.19 o 
  -2   1   8     2782.82     2828.23     90.20 o 
  -1   1   8       48.01       47.60     11.47 o 
   0   1   8       53.31       42.48     11.20 o 
   1   1   8        1.83        8.73      8.87 o 
   2   1   8     2222.34     2302.62     79.31 o 
   3   1   8      331.79      365.99     26.47 o 
   4   1   8       93.19       81.39     30.21 o 
   5   1   8        0.92        4.92     28.30 o 
   6   1   8       45.24       76.99     40.51 o 
   7   1   8       94.07      129.35     48.65 o 
  -7   2   8       19.12       29.35     42.60 o 
  -6   2   8       45.81       36.45     33.91 o 
  -5   2   8      410.58      394.53     54.77 o 
  -4   2   8      177.49      207.81     32.24 o 
  -3   2   8      483.29      444.15     29.92 o 
  -2   2   8      192.36      214.85     20.10 o 
  -1   2   8      270.25      266.88     20.92 o 
   0   2   8      892.10      889.24     51.31 o 
   1   2   8      221.85      222.34     18.39 o 
   2   2   8       60.40       67.36     12.91 o 
   3   2   8      376.78      383.83     26.36 o 
   4   2   8      194.83      219.51     28.33 o 
   5   2   8      358.55      299.20     54.58 o 
   6   2   8       25.08       21.57     33.68 o 
   7   2   8       16.02      -24.41     35.94 o 
  -7   3   8       21.92       22.99     40.41 o 
  -6   3   8      137.47      132.65     42.04 o 
  -5   3   8        3.55       15.41     22.00 o 
  -4   3   8     1249.87     1288.11     55.52 o 
  -3   3   8      262.34      245.62     23.22 o 
  -2   3   8      178.15      172.65     19.21 o 
  -1   3   8     3685.47     3714.87    115.96 o 
   0   3   8      210.06      190.62     42.72 o 
   1   3   8     4022.98     3970.67    120.01 o 
   2   3   8      198.24      208.87     25.28 o 
   3   3   8      271.53      294.75     22.71 o 
   4   3   8     1346.31     1321.79     73.29 o 
   5   3   8        1.65        7.98     28.14 o 
   6   3   8      121.22      117.48     41.38 o 
   7   3   8       32.66      -18.02     34.04 o 
  -7   4   8       24.10      -11.96     38.44 o 
  -6   4   8       15.95       17.54     35.03 o 
  -5   4   8        0.71       -2.28     21.44 o 
  -4   4   8      290.33      279.39     27.57 o 
  -3   4   8     1709.59     1806.22     67.69 o 
  -2   4   8      525.19      508.36     38.38 o 
  -1   4   8      108.83      109.82     14.19 o 
   0   4   8      766.75      805.09     38.39 o 
   1   4   8       47.43       57.35     12.56 o 
   2   4   8      580.63      535.36     30.20 o 
   3   4   8     1747.05     1832.76     79.17 o 
   4   4   8      331.39      299.55     55.00 o 
   5   4   8       21.62       26.26     30.54 o 
   6   4   8       16.13       10.86     33.30 o 
   7   4   8       30.71       14.33     40.85 o 
  -7   5   8       80.98       70.28     44.08 o 
  -6   5   8       95.45       54.61     37.18 o 
  -5   5   8       51.01       74.76     26.44 o 
  -4   5   8       91.85       82.22     22.26 o 
  -3   5   8      308.58      316.16     28.51 o 
  -2   5   8      326.68      333.25     28.98 o 
  -1   5   8     1267.21     1163.62     58.12 o 
   0   5   8     1128.65     1157.18     50.10 o 
   1   5   8     1202.31     1140.61     59.17 o 
   2   5   8      310.71      331.17     24.37 o 
   3   5   8      441.96      523.67     39.02 o 
   4   5   8       33.91       28.73     26.69 o 
   5   5   8       57.76       57.12     33.49 o 
   6   5   8      101.18       89.20     42.03 o 
   7   5   8       88.94       26.88     41.07 o 
  -7   6   8        9.73       18.37     43.69 o 
  -6   6   8      241.44      193.55     50.15 o 
  -5   6   8      132.93      109.14     29.51 o 
  -4   6   8      256.30      261.43     28.61 o 
  -3   6   8       18.70       37.07     15.44 o 
  -2   6   8      700.92      696.65     40.82 o 
  -1   6   8       17.55       34.71     14.72 o 
   0   6   8     3341.76     3401.57    121.74 o 
   1   6   8       47.42       52.44     14.63 o 
   2   6   8      827.82      811.61     42.47 o 
   3   6   8        7.28       -3.97     15.24 o 
   4   6   8      222.67      270.89     90.45 o 
   5   6   8      144.37      180.38     41.28 o 
   6   6   8      239.19      241.32     52.19 o 
   7   6   8        8.54        9.78     41.60 o 
  -7   7   8       20.37       -7.07     40.53 o 
  -6   7   8       12.84       22.43     36.79 o 
  -5   7   8       20.20       17.18     24.87 o 
  -4   7   8      405.88      401.14     35.08 o 
  -3   7   8      496.11      553.18     38.88 o 
  -2   7   8      209.83      202.70     22.88 o 
  -1   7   8      750.51      741.53     46.22 o 
   0   7   8      507.05      529.11     39.71 o 
   1   7   8      770.92      866.89     44.72 o 
   2   7   8      271.02      290.44     55.06 o 
   3   7   8      484.12      543.16     50.94 o 
   4   7   8      347.20      312.81     46.26 o 
   5   7   8       12.98        2.93     31.11 o 
   6   7   8       27.67       43.78     40.20 o 
   7   7   8       31.44       59.95     59.95 o 
  -7   8   8       12.85       62.34     46.52 o 
  -6   8   8       70.84       79.16     42.73 o 
  -5   8   8      117.41      100.81     40.18 o 
  -4   8   8       41.65       27.12     24.24 o 
  -3   8   8      401.71      378.11     33.07 o 
  -2   8   8      726.16      660.07     41.80 o 
  -1   8   8      403.18      438.76     38.71 o 
   0   8   8      106.82      113.42     20.76 o 
   1   8   8      426.04      402.76     33.71 o 
   2   8   8      668.98      661.81     44.00 o 
   3   8   8      359.97      452.67    115.23 o 
   4   8   8       37.29       24.26     38.81 o 
   5   8   8      112.65      100.15     49.21 o 
   6   8   8       96.37      134.46     61.34 o 
   7   8   8        8.32       -6.93     55.79 o 
  -6   9   8       65.41      107.92     45.82 o 
  -5   9   8       82.02      111.04     35.18 o 
  -4   9   8      302.31      242.30     38.27 o 
  -3   9   8      210.46      232.09     29.49 o 
  -2   9   8      169.48      188.57     26.14 o 
  -1   9   8      817.86      806.52     72.51 o 
   0   9   8      962.83     1029.37     58.22 o 
   1   9   8     1038.98      970.38     54.55 o 
   2   9   8      170.22      193.61     26.57 o 
   3   9   8      275.38      284.66     39.87 o 
   4   9   8      362.49      439.42     73.47 o 
   5   9   8       84.44       90.10     51.29 o 
   6   9   8       66.22       80.40     53.37 o 
  -6  10   8       44.08       60.35     45.12 o 
  -5  10   8       64.52       70.88     28.82 o 
  -4  10   8       18.35      -11.84     24.11 o 
  -3  10   8      291.52      286.77     33.21 o 
  -2  10   8      321.23      292.77     32.37 o 
  -1  10   8      284.99      297.16     34.12 o 
   0  10   8      173.89      173.81     27.73 o 
   1  10   8      274.77      259.46     30.92 o 
   2  10   8      395.75      392.60     37.00 o 
   3  10   8      259.22      283.26     41.33 o 
   4  10   8       36.04       49.21     44.01 o 
   5  10   8       78.54       59.61     53.37 o 
   6  10   8       51.83       -2.43     51.29 o 
  -6  11   8        7.53      -48.17     48.17 o 
  -5  11   8       42.43       46.93     30.81 o 
  -4  11   8       69.36       57.08     39.16 o 
  -3  11   8       18.04       29.12     36.02 o 
  -2  11   8      127.00       98.75     27.90 o 
  -1  11   8      155.48      147.84     28.54 o 
   0  11   8       75.14       67.65     25.42 o 
   1  11   8      227.46      241.77     33.47 o 
   2  11   8      153.47      176.89     36.45 o 
   3  11   8       12.65       20.79     38.47 o 
   4  11   8       74.53       61.68     49.21 o 
   5  11   8       53.29       60.30     51.63 o 
   6  11   8        7.33       45.05     53.71 o 
  -5  12   8       44.87       65.30     45.84 o 
  -4  12   8       12.75        6.31     37.18 o 
  -3  12   8        7.85       31.64     27.00 o 
  -2  12   8      173.09      118.91     56.66 o 
  -1  12   8      193.97      172.42     31.98 o 
   0  12   8     1307.97     1135.95     70.77 o 
   1  12   8      154.90      158.10     30.71 o 
   2  12   8      154.02      109.57     33.83 o 
   3  12   8        5.72      -38.12     38.12 o 
   4  12   8       11.44      -16.98     45.40 o 
   5  12   8       36.13       37.77     54.06 o 
  -4  13   8      159.59      173.15     60.30 o 
  -3  13   8      158.69      170.63     36.86 o 
  -2  13   8       55.49       59.49     38.33 o 
  -1  13   8      125.44       86.00     32.66 o 
   0  13   8        1.82      -14.19     21.61 o 
   1  13   8      119.24      129.12     31.80 o 
   2  13   8       38.71       39.49     34.79 o 
   3  13   8      191.99      244.31     69.31 o 
   4  13   8      158.97      220.75     71.04 o 
   5  13   8        1.87       13.52     58.57 o 
  -3  14   8       78.76       97.68     35.63 o 
  -2  14   8       60.68       79.39     55.62 o 
  -1  14   8       25.88       25.91     27.43 o 
   0  14   8       10.06      -11.24     25.52 o 
   1  14   8       23.11       12.99     27.02 o 
   2  14   8       52.81       35.48     36.38 o 
   3  14   8       52.47       -5.20     50.94 o 
   4  14   8       21.24       58.57     57.18 o 
  -3  15   8       39.66      172.58     64.80 o 
  -2  15   8       15.73      -23.50     35.16 o 
  -1  15   8      104.13      106.44     34.20 o 
   0  15   8       38.65       36.23     29.44 o 
   1  15   8      115.11      158.25     38.13 o 
   2  15   8       14.02       -0.04     37.72 o 
   3  15   8       45.75      128.22     66.88 o 
   4  15   8       28.43       35.35     60.99 o 
   0  16   8        1.05       30.48     32.58 o 
   1  16   8       18.00       -2.08     39.06 o 
   2  16   8       68.13       57.53     64.46 o 
   3  16   8       91.83       84.21     68.27 o 
   0  17   8       30.15       31.88     54.06 o 
   1  17   8       62.92       25.64     60.65 o 
   2  17   8        2.57      -51.29     56.83 o 
   1   0   9     2340.99     2351.00     75.90 o 
   2   0   9     6323.71     6843.97    204.27 o 
   3   0   9      392.42      436.01     29.93 o 
   4   0   9      773.98      756.07     51.82 o 
   5   0   9       40.85       46.27     33.13 o 
   6   0   9       97.80       98.05     42.38 o 
   7   0   9        0.78       30.90     43.10 o 
  -7   1   9       26.43       53.66     47.37 o 
  -6   1   9       88.48      114.14     44.64 o 
  -5   1   9      370.12      417.62     57.28 o 
  -4   1   9       12.25       28.15     18.97 o 
  -3   1   9      775.62      831.50     56.22 o 
  -2   1   9     5754.35     6148.16    186.50 o 
  -1   1   9      642.82      653.23     33.61 o 
   0   1   9     3591.23     3665.01    174.15 o 
   1   1   9      809.65      845.92     31.47 o 
   2   1   9     6240.62     6378.31    189.85 o 
   3   1   9      831.65      888.19     41.57 o 
   4   1   9       17.54       10.04     17.49 o 
   5   1   9      291.50      297.23     50.27 o 
   6   1   9      104.00       95.50     50.60 o 
   7   1   9       16.96       34.60     43.38 o 
  -7   2   9       91.90      115.06     49.76 o 
  -6   2   9      136.33      144.73     44.08 o 
  -5   2   9       33.85        8.14     21.74 o 
  -4   2   9      829.83      951.50     58.73 o 
  -3   2   9      445.94      445.64     50.32 o 
  -2   2   9       21.47       10.31     11.35 o 
  -1   2   9     3755.97     3784.35    101.47 o 
   0   2   9      177.45      146.82     22.40 o 
   1   2   9     3707.44     3511.46    112.43 o 
   2   2   9       48.12       45.61     13.10 o 
   3   2   9      355.36      365.10     27.02 o 
   4   2   9      952.64      932.72     57.25 o 
   5   2   9       36.01       20.00     30.07 o 
   6   2   9      113.70      134.49     45.10 o 
   7   2   9      102.47       40.15     44.01 o 
  -7   3   9        8.35      -21.53     40.27 o 
  -6   3   9       24.40        8.54     35.82 o 
  -5   3   9      390.90      325.92     39.92 o 
  -4   3   9     1292.12     1265.60     56.38 o 
  -3   3   9     2205.82     2254.52     81.78 o 
  -2   3   9     1007.57     1071.51     47.18 o 
  -1   3   9      344.37      370.27     23.29 o 
   0   3   9      100.90       97.80     14.46 o 
   1   3   9      387.20      398.89     26.14 o 
   2   3   9     1058.12     1015.90     43.23 o 
   3   3   9     2291.98     2367.54     80.43 o 
   4   3   9     1353.72     1375.16     87.22 o 
   5   3   9      410.53      373.12    106.74 o 
   6   3   9       23.70        5.37     34.95 o 
   7   3   9        6.62      -30.61     38.67 o 
  -7   4   9       50.03       86.47     44.85 o 
  -6   4   9       59.75       55.48     41.08 o 
  -5   4   9      227.34      211.52     34.02 o 
  -4   4   9       97.38       93.78     19.98 o 
  -3   4   9      262.10      289.46     26.91 o 
  -2   4   9       13.33       14.83     12.51 o 
  -1   4   9     1787.41     1694.21     60.67 o 
   0   4   9      580.09      557.94     33.00 o 
   1   4   9     1709.15     1623.15     60.19 o 
   2   4   9       39.13       43.13     12.89 o 
   3   4   9      228.94      214.12     27.49 o 
   4   4   9      166.98      126.76     25.85 o 
   5   4   9      204.39      134.77     38.44 o 
   6   4   9       79.51       90.20     66.36 o 
   7   4   9       46.19        8.06     43.40 o 
  -7   5   9       37.27        7.06     42.85 o 
  -6   5   9      152.19       83.05     43.13 o 
  -5   5   9      135.03      191.86     34.01 o 
  -4   5   9       74.25       82.83     21.02 o 
  -3   5   9      301.37      288.19     32.16 o 
  -2   5   9     1561.57     1488.20     71.72 o 
  -1   5   9      694.08      665.00     37.71 o 
   0   5   9     2138.92     2069.04     85.64 o 
   1   5   9      704.51      755.93     42.22 o 
   2   5   9     1483.93     1436.58     55.78 o 
   3   5   9      334.64      348.27     33.71 o 
   4   5   9       45.88       45.69     30.49 o 
   5   5   9      168.18      195.89     42.81 o 
   6   5   9      153.34      126.69     42.95 o 
   7   5   9       33.04       63.06     41.65 o 
  -7   6   9        8.15      -39.66     39.66 o 
  -6   6   9       54.15        7.25     36.37 o 
  -5   6   9       35.74       30.14     25.18 o 
  -4   6   9      714.00      691.66     45.44 o 
  -3   6   9      509.50      560.70     47.23 o 
  -2   6   9      686.11      722.26     51.71 o 
  -1   6   9      624.96      565.94     49.87 o 
   0   6   9      877.54      849.90     44.55 o 
   1   6   9      511.29      524.70     36.08 o 
   2   6   9      614.13      646.01     37.40 o 
   3   6   9      487.07      571.64     50.52 o 
   4   6   9      663.98      589.05     59.99 o 
   5   6   9       37.46        9.31     31.23 o 
   6   6   9       56.67       80.31     43.34 o 
   7   6   9        2.09       30.85     44.78 o 
  -7   7   9        8.51      -10.83     43.57 o 
  -6   7   9        5.53       16.89     64.28 o 
  -5   7   9      285.48      306.94     50.99 o 
  -4   7   9        2.75      -16.95     17.42 o 
  -3   7   9      170.57      142.49     36.91 o 
  -2   7   9      504.21      464.88     44.06 o 
  -1   7   9      385.47      387.45     33.08 o 
   0   7   9     1646.70     1786.36     74.72 o 
   1   7   9      322.67      294.51     28.73 o 
   2   7   9      533.67      527.61     38.17 o 
   3   7   9      105.33      112.27     28.06 o 
   4   7   9        3.27       18.71     37.77 o 
   5   7   9      261.36      284.17     66.19 o 
   6   7   9       12.69       -2.43     49.90 o 
   7   7   9       13.85      -49.90     49.90 o 
  -6   8   9       85.85       73.52     44.08 o 
  -5   8   9       65.66       76.65     31.51 o 
  -4   8   9      273.17      298.47     33.89 o 
  -3   8   9      746.78      582.41     52.51 o 
  -2   8   9      360.38      324.59     38.39 o 
  -1   8   9     1074.16     1168.30     58.63 o 
   0   8   9       12.36       16.81     16.39 o 
   1   8   9     1008.52     1044.84     54.38 o 
   2   8   9      446.08      507.24     38.77 o 
   3   8   9      872.88      866.93     66.16 o 
   4   8   9      225.68      232.88     55.79 o 
   5   8   9       75.64       47.13     48.17 o 
   6   8   9       57.19       32.92     53.37 o 
  -6   9   9       21.27      -12.22     39.07 o 
  -5   9   9      119.82      107.89     53.53 o 
  -4   9   9       54.42       60.72     35.30 o 
  -3   9   9      458.32      446.49     67.50 o 
  -2   9   9      567.35      510.42     48.34 o 
  -1   9   9      439.08      520.21     48.10 o 
   0   9   9       54.55       44.59     19.87 o 
   1   9   9      493.44      556.89     42.08 o 
   2   9   9      472.58      530.48     41.61 o 
   3   9   9      510.86      559.19     54.15 o 
   4   9   9       58.37       78.67     46.44 o 
   5   9   9      135.05       74.85     52.67 o 
   6   9   9       17.15       36.04     54.75 o 
  -6  10   9       72.53      115.79     53.37 o 
  -5  10   9        2.38      -16.02     25.49 o 
  -4  10   9      198.62      174.55     38.10 o 
  -3  10   9       13.96        8.74     20.30 o 
  -2  10   9      251.85      213.20     41.64 o 
  -1  10   9      581.61      554.40     66.23 o 
   0  10   9       20.11       -8.82     18.29 o 
   1  10   9      469.72      483.97     41.36 o 
   2  10   9      295.79      284.16     33.09 o 
   3  10   9        2.20        9.27     25.64 o 
   4  10   9      220.69      261.29     64.46 o 
   5  10   9        0.15        9.01     44.01 o 
   6  10   9       73.94      132.03     66.54 o 
  -6  11   9       37.68       68.96     64.46 o 
  -5  11   9       80.39       60.25     34.84 o 
  -4  11   9      148.35      204.29     49.70 o 
  -3  11   9      434.45      463.29     48.69 o 
  -2  11   9      319.02      285.11     47.88 o 
  -1  11   9       39.35       23.97     23.18 o 
   0  11   9      450.24      458.15     43.29 o 
   1  11   9       28.44       30.11     21.31 o 
   2  11   9      309.73      313.07     44.47 o 
   3  11   9      433.68      276.89     64.11 o 
   4  11   9      175.83      123.02     51.63 o 
   5  11   9       83.11       75.55     55.45 o 
   6  11   9       28.81       29.11     57.87 o 
  -5  12   9        7.09       -5.54     42.63 o 
  -4  12   9       86.60       75.16     52.50 o 
  -3  12   9       57.60       53.57     28.83 o 
  -2  12   9      260.99      231.46     81.26 o 
  -1  12   9      234.95      271.17     47.20 o 
   0  12   9      725.96      520.00     84.25 o 
   1  12   9      198.91      241.80     35.71 o 
   2  12   9      268.37      280.35     46.26 o 
   3  12   9       34.41       56.83     48.17 o 
   4  12   9       62.38      177.78     63.42 o 
   5  12   9        9.49       33.96     56.83 o 
  -4  13   9       10.22       -2.77     54.75 o 
  -3  13   9       43.28        4.59     27.92 o 
  -2  13   9      176.53      216.03     50.92 o 
  -1  13   9       59.26      100.04     38.08 o 
   0  13   9      261.26      288.27     40.55 o 
   1  13   9       53.78       79.03     28.88 o 
   2  13   9      191.86      243.23     52.67 o 
   3  13   9       43.07       12.82     46.78 o 
   4  13   9       10.05       73.81     58.91 o 
   5  13   9       28.20       46.78     62.38 o 
  -3  14   9      108.75      132.73     65.15 o 
  -2  14   9       43.80       12.54     38.55 o 
  -1  14   9       85.03       48.26     36.07 o 
   0  14   9       22.09       21.90     27.69 o 
   1  14   9       97.34       93.98     32.04 o 
   2  14   9       49.95       56.69     37.97 o 
   3  14   9      121.95       99.46     59.61 o 
   4  14   9      154.10      182.28     70.69 o 
  -1  15   9       79.34       25.14     38.95 o 
   0  15   9       16.03       12.38     29.53 o 
   1  15   9       96.79       81.72     34.37 o 
   2  15   9       80.70       64.55     41.85 o 
   3  15   9       23.75       44.01     59.26 o 
   0  16   9       79.93      105.67     39.62 o 
   1  16   9       86.08      104.62     48.54 o 
   2  16   9        3.12        9.70     57.87 o 
   0  17   9       22.71      -21.14     51.63 o 
   1  17   9       16.89        8.32     62.72 o 
   0   0  10      178.62      128.78     98.94 o 
   1   0  10      535.38      537.17     24.78 o 
   2   0  10       46.22       43.68     14.43 o 
   3   0  10      182.86      226.07     24.12 o 
   4   0  10      172.54      176.01     28.98 o 
   5   0  10      131.36      237.12     62.20 o 
   6   0  10        1.59       48.31     43.12 o 
   7   0  10       16.30       16.61     44.88 o 
  -7   1  10       46.21       98.18     51.18 o 
  -6   1  10      103.93      157.67     50.71 o 
  -5   1  10      152.37      129.08     40.43 o 
  -4   1  10      981.05     1003.78     62.10 o 
  -3   1  10       91.13       96.36     17.85 o 
  -2   1  10     1677.19     1828.33     69.47 o 
  -1   1  10     1077.94     1137.99     48.05 o 
   0   1  10      203.15      177.34     19.09 o 
   1   1  10      833.45      927.40     34.51 o 
   2   1  10     1964.32     2145.83     74.73 o 
   3   1  10       65.78       57.53     15.77 o 
   4   1  10     1091.78     1030.93     61.00 o 
   5   1  10      150.17      105.19     38.80 o 
   6   1  10       82.79       98.30     55.62 o 
   7   1  10       55.50       90.77     50.33 o 
  -7   2  10       32.15      -36.64     42.21 o 
  -6   2  10       88.18       98.25     45.19 o 
  -5   2  10      665.70      684.72    110.89 o 
  -4   2  10      378.42      346.81     38.77 o 
  -3   2  10     1078.13     1074.53     51.51 o 
  -2   2  10     1210.20     1352.55     53.81 o 
  -1   2  10      115.27      110.73     17.29 o 
   0   2  10       68.71       37.83     17.34 o 
   1   2  10       53.62       72.35     14.48 o 
   2   2  10      938.96     1029.66     46.29 o 
   3   2  10     1011.70     1057.47     47.74 o 
   4   2  10      379.05      379.73     38.24 o 
   5   2  10      600.96      564.93     65.69 o 
   6   2  10       83.85      105.23     43.78 o 
   7   2  10       43.18      -36.12     69.48 o 
  -7   3  10       40.46       73.99     49.67 o 
  -6   3  10      106.12      174.19     48.76 o 
  -5   3  10        5.46      -14.20     22.42 o 
  -4   3  10      103.24      119.45     26.92 o 
  -3   3  10      234.92      231.71     25.05 o 
  -2   3  10      174.75      217.38     23.20 o 
  -1   3  10     2234.04     2180.04     94.60 o 
   0   3  10      338.77      254.53     30.10 o 
   1   3  10     2307.92     2309.93     87.09 o 
   2   3  10      159.93      151.01     18.96 o 
   3   3  10      206.29      221.84     28.58 o 
   4   3  10      112.70      101.50     24.40 o 
   5   3  10        8.80       -8.09     31.22 o 
   6   3  10      122.24      202.15     51.26 o 
   7   3  10       19.69      -15.21     41.96 o 
  -7   4  10       26.84       31.49     45.13 o 
  -6   4  10       89.16       64.89     42.54 o 
  -5   4  10      339.21      329.60     41.48 o 
  -4   4  10       56.71       30.39     18.71 o 
  -3   4  10      103.23      104.78     20.13 o 
  -2   4  10      539.21      525.15     38.21 o 
  -1   4  10      358.04      324.43     57.35 o 
   0   4  10        3.04        7.82     12.09 o 
   1   4  10      460.59      513.64     44.70 o 
   2   4  10      500.32      507.98     44.37 o 
   3   4  10       80.94       94.49     22.84 o 
   4   4  10       87.05       59.16     23.09 o 
   5   4  10      350.44      310.91     51.20 o 
   6   4  10       80.87       72.98     41.13 o 
   7   4  10       26.17       27.85     45.70 o 
  -7   5  10      109.42      172.80     56.65 o 
  -6   5  10       34.17       40.18     45.74 o 
  -5   5  10       18.14      -20.66     22.88 o 
  -4   5  10     1016.31     1010.77     60.90 o 
  -3   5  10      537.72      540.06     37.99 o 
  -2   5  10      251.88      260.35     31.93 o 
  -1   5  10      290.49      267.70     34.30 o 
   0   5  10     1990.01     2005.73     78.99 o 
   1   5  10      382.29      444.81     35.41 o 
   2   5  10      224.42      192.01     21.87 o 
   3   5  10      551.26      581.27     45.44 o 
   4   5  10      934.92      801.86    179.34 o 
   5   5  10       14.79       43.43     33.95 o 
   6   5  10       36.36       49.52     41.74 o 
   7   5  10      105.64       49.13     37.85 o 
  -7   6  10        9.19      -41.51     41.51 o 
  -6   6  10       22.13       33.80     41.78 o 
  -5   6  10       81.44       74.79     30.23 o 
  -4   6  10      105.50      110.79     23.42 o 
  -3   6  10      209.60      228.59     27.61 o 
  -2   6  10      804.12      789.84     55.35 o 
  -1   6  10      161.74      179.32     30.18 o 
   0   6  10      646.09      676.86     42.16 o 
   1   6  10      159.66      197.95     29.31 o 
   2   6  10      770.73      779.88     41.97 o 
   3   6  10      227.36      217.99     29.96 o 
   4   6  10       90.45       62.51     42.62 o 
   5   6  10       93.66       70.77     38.14 o 
   6   6  10       12.32      -27.25     35.41 o 
   7   6  10        4.10       -8.18     44.53 o 
  -6   7  10       39.05       17.83     41.20 o 
  -5   7  10       53.95       40.41     26.93 o 
  -4   7  10      254.62      230.55     36.56 o 
  -3   7  10      223.58      217.27     33.67 o 
  -2   7  10     1170.74     1163.55     78.14 o 
  -1   7  10      262.39      248.47     36.47 o 
   0   7  10       45.87       32.29     16.76 o 
   1   7  10      275.91      262.19     43.58 o 
   2   7  10     1023.87     1107.77     56.86 o 
   3   7  10      185.26      227.69     35.88 o 
   4   7  10      270.93      226.64     56.14 o 
   5   7  10       45.37       36.73     46.78 o 
   6   7  10       30.43      -17.67     51.63 o 
  -6   8  10        5.23       10.00     42.38 o 
  -5   8  10      232.88      236.82     40.82 o 
  -4   8  10       36.80       19.71     22.41 o 
  -3   8  10      181.23      190.95     32.62 o 
  -2   8  10      540.60      542.60     49.08 o 
  -1   8  10       82.75       85.30     29.21 o 
   0   8  10      261.59      258.54     28.59 o 
   1   8  10       77.33       62.92     19.49 o 
   2   8  10      686.43      717.66     47.35 o 
   3   8  10      122.76      164.75     68.27 o 
   4   8  10       31.01       14.90     36.73 o 
   5   8  10      222.48      245.35     65.15 o 
   6   8  10       10.90      -15.94     49.21 o 
  -6   9  10      107.38      105.00     51.95 o 
  -5   9  10       26.36       40.20     29.69 o 
  -4   9  10      157.60      141.39     28.39 o 
  -3   9  10       16.44       28.10     24.50 o 
  -2   9  10      237.48      191.24     34.00 o 
  -1   9  10      705.14      702.04     64.81 o 
   0   9  10        2.67        9.24     17.66 o 
   1   9  10      607.81      660.73     47.37 o 
   2   9  10      236.35      207.80     28.67 o 
   3   9  10       32.13       26.02     26.15 o 
   4   9  10      141.86      168.07     55.45 o 
   5   9  10       25.38       76.93     50.94 o 
   6   9  10      112.39       37.43     51.98 o 
  -6  10  10       41.84       21.64     46.41 o 
  -5  10  10      149.72      177.19     42.15 o 
  -4  10  10       78.88       48.11     31.17 o 
  -3  10  10      403.75      368.24     46.86 o 
  -2  10  10       69.89       63.61     32.10 o 
  -1  10  10       73.41       60.30     29.90 o 
   0  10  10       23.88       38.30     21.86 o 
   1  10  10       63.43       76.74     23.79 o 
   2  10  10       27.67       12.63     25.72 o 
   3  10  10      409.85      363.39     48.63 o 
   4  10  10       67.88       60.30     48.17 o 
   5  10  10      124.74      118.52     53.71 o 
   6  10  10       28.84      -41.93     41.93 o 
  -5  11  10        1.09      -17.00     31.61 o 
  -4  11  10      336.79      328.93     98.42 o 
  -3  11  10      262.82      302.26     54.99 o 
  -2  11  10      144.41       84.20     36.26 o 
  -1  11  10      143.61      113.18     36.88 o 
   0  11  10      140.12      153.70     29.48 o 
   1  11  10      145.41      152.15     29.27 o 
   2  11  10      117.99       84.20     32.88 o 
   3  11  10      306.92      252.28     60.30 o 
   4  11  10      371.71      369.41     76.93 o 
   5  11  10        0.21      -36.73     47.13 o 
  -5  12  10       18.35      -12.82     57.18 o 
  -4  12  10       34.62       65.71     43.61 o 
  -3  12  10        9.42       35.40     36.51 o 
  -2  12  10       93.19       62.75     36.28 o 
  -1  12  10       15.43       -7.50     28.04 o 
   0  12  10       94.60      108.59     28.53 o 
   1  12  10        7.52       -1.04     22.91 o 
   2  12  10       94.71       93.22     34.55 o 
   3  12  10       16.40      -32.23     40.89 o 
   4  12  10       46.00       77.28     56.14 o 
   5  12  10       27.03       42.97     57.53 o 
  -3  13  10        7.31       70.11     40.89 o 
  -2  13  10       97.61      176.52     51.46 o 
  -1  13  10       71.35       41.69     35.05 o 
   0  13  10       11.38       22.01     26.35 o 
   1  13  10       53.65       79.30     29.06 o 
   2  13  10       83.96       40.20     34.62 o 
   3  13  10        0.98       -2.08     48.86 o 
   4  13  10       41.07       28.76     55.10 o 
  -2  14  10       80.96       88.44     70.17 o 
  -1  14  10       31.21      -13.25     35.22 o 
   0  14  10      239.84      250.58     40.99 o 
   1  14  10       32.76       64.51     30.74 o 
   2  14  10       78.90       84.59     41.90 o 
   3  14  10       67.97       31.54     52.33 o 
   4  14  10        5.44        0.69     53.71 o 
  -1  15  10      198.59      179.22     49.78 o 
   0  15  10       11.15       -6.92     35.02 o 
   1  15  10      217.29      122.07     48.86 o 
   2  15  10       12.64       37.32     41.66 o 
   3  15  10       25.76      -42.62     55.10 o 
   1  16  10        3.38      -43.32     55.79 o 
   2  16  10       27.88       91.49     67.23 o 
   1   0  11      463.64      476.49     34.25 o 
   2   0  11       53.63       41.93     15.58 o 
   3   0  11      463.13      510.86     35.32 o 
   4   0  11      855.44      873.37     91.75 o 
   5   0  11        0.20        4.77     34.64 o 
   6   0  11      227.78      306.20     85.25 o 
   7   0  11       78.85       74.88     48.64 o 
  -7   1  11       90.75       87.64     51.12 o 
  -6   1  11      105.87      129.26     63.07 o 
  -5   1  11      291.58      266.89     51.74 o 
  -4   1  11      180.60      197.58     32.16 o 
  -3   1  11      200.06      183.35     28.91 o 
  -2   1  11      132.97      131.74     20.04 o 
  -1   1  11     1082.20     1156.14     53.82 o 
   0   1  11     1405.61     1403.32     59.34 o 
   1   1  11     1031.64     1158.31     53.10 o 
   2   1  11      186.46      239.54     24.40 o 
   3   1  11      279.58      291.21     27.45 o 
   4   1  11      203.69      166.44     29.52 o 
   5   1  11      326.67      329.76     56.62 o 
   6   1  11      117.13      117.74     51.29 o 
   7   1  11       99.44       79.78     48.79 o 
  -7   2  11       13.63       23.96     49.27 o 
  -6   2  11       96.05       47.71     58.39 o 
  -5   2  11        5.40       -4.09     23.46 o 
  -4   2  11      335.24      383.95     41.85 o 
  -3   2  11      741.27      871.40     48.84 o 
  -2   2  11      178.14      192.75     22.64 o 
  -1   2  11      582.42      578.26     38.45 o 
   0   2  11      931.75      923.79     44.95 o 
   1   2  11      349.43      353.17     28.73 o 
   2   2  11      131.97      120.11     19.03 o 
   3   2  11      739.89      773.42     43.03 o 
   4   2  11      331.90      375.42     40.50 o 
   5   2  11        9.31       23.19     32.82 o 
   6   2  11      122.63       98.83     43.66 o 
   7   2  11        3.91       34.06     47.11 o 
  -7   3  11        2.50       36.72     50.94 o 
  -6   3  11        0.47      -11.13     36.12 o 
  -5   3  11      293.83      299.73     51.71 o 
  -4   3  11       86.87      106.78     26.92 o 
  -3   3  11      536.53      497.59     37.06 o 
  -2   3  11      481.88      470.18     34.01 o 
  -1   3  11      204.59      227.77     25.10 o 
   0   3  11      103.14       71.95     23.15 o 
   1   3  11      147.60      126.47     19.68 o 
   2   3  11      433.93      436.34     31.41 o 
   3   3  11      581.08      583.27     45.42 o 
   4   3  11       61.03       48.82     23.33 o 
   5   3  11      302.45      287.09     51.69 o 
   6   3  11        3.48      -35.76     35.76 o 
   7   3  11        0.26      -34.76     43.55 o 
  -7   4  11      104.34       78.63     49.45 o 
  -6   4  11      100.81       88.02     43.72 o 
  -5   4  11      104.56      103.51     30.62 o 
  -4   4  11      107.47       81.25     33.86 o 
  -3   4  11      339.35      328.13     31.53 o 
  -2   4  11      428.52      424.32     33.16 o 
  -1   4  11      655.10      669.35     55.19 o 
   0   4  11     2238.71     2220.79    123.70 o 
   1   4  11      789.74      701.89    157.61 o 
   2   4  11      418.49      426.11     30.71 o 
   3   4  11      380.71      386.98     38.08 o 
   4   4  11      120.02      153.52     29.33 o 
   5   4  11      109.05       85.88     39.97 o 
   6   4  11       91.05       81.95     44.30 o 
   7   4  11      110.60      115.58     51.22 o 
  -7   5  11        1.23       24.89     67.92 o 
  -6   5  11       51.72       67.61     44.37 o 
  -5   5  11      289.64      327.63     43.10 o 
  -4   5  11      208.92      239.47     29.99 o 
  -3   5  11       70.13       67.96     24.31 o 
  -2   5  11      462.67      388.30     40.12 o 
  -1   5  11      270.92      235.65     34.28 o 
   0   5  11     1502.92     1595.44     70.72 o 
   1   5  11      300.22      276.11     27.59 o 
   2   5  11      468.34      499.16     35.96 o 
   3   5  11       57.54      109.15     24.62 o 
   4   5  11      200.47      232.83     34.49 o 
   5   5  11      281.01      261.33     51.53 o 
   6   5  11       49.80       52.61     44.01 o 
   7   5  11        4.15      -18.80     40.50 o 
  -6   6  11      110.52       54.54     43.96 o 
  -5   6  11       25.01       -7.21     25.69 o 
  -4   6  11      323.54      301.04     37.11 o 
  -3   6  11       76.36      132.34     49.81 o 
  -2   6  11       54.18       50.22     21.09 o 
  -1   6  11      140.50      133.58     29.28 o 
   0   6  11       75.46       67.51     17.48 o 
   1   6  11      113.07       81.79     19.41 o 
   2   6  11      124.37      163.19     22.19 o 
   3   6  11       87.45       79.91     23.53 o 
   4   6  11      397.46      441.73     81.44 o 
   5   6  11       29.08       57.17     56.31 o 
   6   6  11       97.41       81.80     50.60 o 
  -6   7  11       37.83       58.52     43.87 o 
  -5   7  11       77.58       45.06     38.07 o 
  -4   7  11       30.22       38.63     21.90 o 
  -3   7  11      170.92      224.24     28.80 o 
  -2   7  11      615.10      559.37     49.03 o 
  -1   7  11      214.38      189.56     35.36 o 
   0   7  11      528.56      579.06     62.97 o 
   1   7  11      211.55      221.41     32.27 o 
   2   7  11      521.36      532.78     40.81 o 
   3   7  11      214.48      191.68     34.10 o 
   4   7  11       24.17       32.92     39.85 o 
   5   7  11       71.94       39.51     48.52 o 
   6   7  11       45.18       52.67     53.02 o 
  -6   8  11       49.81       29.09     44.55 o 
  -5   8  11        5.84        3.27     29.32 o 
  -4   8  11      185.02      122.49     27.34 o 
  -3   8  11      293.57      239.18     37.84 o 
  -2   8  11      304.57      290.52     39.17 o 
  -1   8  11      716.96      663.10     63.19 o 
   0   8  11      116.48      131.05     40.69 o 
   1   8  11      709.08      695.80     52.51 o 
   2   8  11      278.23      338.40     62.94 o 
   3   8  11      233.05      246.08     39.27 o 
   4   8  11      175.45      182.63     56.49 o 
   5   8  11       12.59       66.19     51.63 o 
   6   8  11       59.14       99.11     63.42 o 
  -6   9  11       11.16      -16.63     43.25 o 
  -5   9  11       89.00      120.14     38.56 o 
  -4   9  11       20.50        2.21     23.71 o 
  -3   9  11      439.68      435.92     49.08 o 
  -2   9  11      169.28      163.46     38.08 o 
  -1   9  11      566.01      581.14     60.00 o 
   0   9  11        1.13      -14.45     18.35 o 
   1   9  11      552.59      673.27     48.86 o 
   2   9  11      263.85      274.70     34.66 o 
   3   9  11      463.20      439.17     51.16 o 
   4   9  11       19.09        6.58     43.32 o 
   5   9  11      100.36       53.02     54.06 o 
   6   9  11        5.99      -26.68     54.06 o 
  -5  10  11       73.04       49.96     36.51 o 
  -4  10  11      133.74      133.37     31.43 o 
  -3  10  11      201.47      173.63     37.96 o 
  -2  10  11      217.07      164.96     38.88 o 
  -1  10  11       57.23       91.49     33.32 o 
   0  10  11      363.92      414.70     57.53 o 
   1  10  11       19.78       21.81     20.39 o 
   2  10  11      211.40      241.49     41.28 o 
   3  10  11      178.89      185.10     39.42 o 
   4  10  11      104.31      162.53     57.18 o 
   5  10  11       72.54      157.68     64.11 o 
  -5  11  11       68.65       32.58     59.61 o 
  -4  11  11      138.57      170.36     48.52 o 
  -3  11  11       46.86       64.93     37.35 o 
  -2  11  11      282.24      223.87     64.80 o 
  -1  11  11      106.10      133.80     66.71 o 
   0  11  11        6.40       33.29     22.98 o 
   1  11  11       87.58      127.20     29.41 o 
   2  11  11      239.81      225.65     41.69 o 
   3  11  11       47.10       22.05     29.97 o 
   4  11  11      112.15       76.24     49.90 o 
   5  11  11       40.36       45.05     58.57 o 
  -5  12  11        3.63       33.96     65.15 o 
  -4  12  11      107.85      113.32     66.88 o 
  -3  12  11      120.43      150.10     47.96 o 
  -2  12  11       97.59       87.51     39.92 o 
  -1  12  11      133.99      149.02     40.40 o 
   0  12  11      156.66      214.21     45.84 o 
   1  12  11      109.76      117.33     30.43 o 
   2  12  11       90.28      162.02     41.06 o 
   3  12  11      123.66       16.29     48.52 o 
   4  12  11      112.24       61.34     53.71 o 
   5  12  11        4.38      -22.87     55.45 o 
  -3  13  11      103.14       60.04     42.58 o 
  -2  13  11       99.53      101.87     43.02 o 
  -1  13  11       48.95       88.46     43.32 o 
   0  13  11      461.96      474.22     63.29 o 
   1  13  11       67.52       95.15     32.11 o 
   2  13  11      102.14       43.79     42.10 o 
   3  13  11      110.60       99.46     58.57 o 
   4  13  11      110.04      170.85     66.54 o 
  -1  14  11      152.02       93.83     60.82 o 
   0  14  11       18.84       34.02     36.88 o 
   1  14  11      139.17      104.08     35.21 o 
   2  14  11       13.37       -2.33     37.25 o 
   3  14  11       49.96       44.01     57.18 o 
   0  15  11        0.36      -33.96     42.28 o 
   1  15  11       62.43       98.98     41.07 o 
   2  15  11       12.17       12.55     38.45 o 
   3  15  11       71.66       20.10     59.26 o 
   1  16  11       52.91      101.19     66.19 o 
   0   0  12     1282.28     1137.35     98.76 o 
   1   0  12       55.66       63.35     17.69 o 
   2   0  12      135.69      139.40     21.56 o 
   3   0  12      268.46      269.14     28.37 o 
   4   0  12       94.34       69.05     25.09 o 
   5   0  12      221.75      224.37     49.85 o 
   6   0  12      166.96       82.51     53.71 o 
   7   0  12       15.33       24.61     48.69 o 
  -7   1  12       13.18       54.18     51.14 o 
  -6   1  12       41.36       39.10     44.63 o 
  -5   1  12        4.35       -1.04     23.92 o 
  -4   1  12      466.53      442.33     44.31 o 
  -3   1  12       14.60       -5.04     18.37 o 
  -2   1  12      195.00      214.66     25.58 o 
  -1   1  12      498.46      516.85     37.77 o 
   0   1  12        6.04       10.36     10.40 o 
   1   1  12      667.82      625.62     40.85 o 
   2   1  12      207.07      226.02     25.38 o 
   3   1  12       50.93       57.41     18.87 o 
   4   1  12      391.33      371.90     50.25 o 
   5   1  12        4.09       44.65     39.69 o 
   6   1  12       40.06      -28.30     38.53 o 
   7   1  12        4.81      -12.00     45.63 o 
  -7   2  12        6.61       -4.52     70.00 o 
  -6   2  12       29.88       56.03     46.16 o 
  -5   2  12       97.56       87.66     29.82 o 
  -4   2  12      119.44      115.08     28.97 o 
  -3   2  12     1471.01     1434.98     62.96 o 
  -2   2  12      782.30      839.12     47.16 o 
  -1   2  12      478.31      442.52     35.10 o 
   0   2  12     1273.97     1407.23     73.86 o 
   1   2  12      469.74      500.30     35.92 o 
   2   2  12      715.76      694.31     41.88 o 
   3   2  12     1278.76     1307.80     93.79 o 
   4   2  12      103.42      114.50     29.37 o 
   5   2  12       70.50       45.87     38.30 o 
   6   2  12       44.05       25.17     53.71 o 
   7   2  12        3.51       -8.65     42.76 o 
  -7   3  12       62.89       35.69     51.71 o 
  -6   3  12       36.21       17.01     39.97 o 
  -5   3  12       21.95       -1.04     25.45 o 
  -4   3  12      173.19      199.94     33.31 o 
  -3   3  12      921.41      964.98     53.08 o 
  -2   3  12       25.26       38.56     16.96 o 
  -1   3  12     1116.97     1130.99     55.50 o 
   0   3  12      193.21      165.69     35.65 o 
   1   3  12     1137.45     1075.18     51.71 o 
   2   3  12       31.92       48.73     16.14 o 
   3   3  12      904.61      931.18     61.26 o 
   4   3  12      200.53      223.99     33.80 o 
   5   3  12       17.92      -19.34     30.91 o 
   6   3  12       29.52        4.69     40.95 o 
   7   3  12       61.99       65.39     52.72 o 
  -7   4  12       63.28      108.81     53.77 o 
  -6   4  12       21.50       78.49     44.61 o 
  -5   4  12      301.43      290.27     42.73 o 
  -4   4  12        4.17       40.25     24.74 o 
  -3   4  12      137.02      124.79     23.31 o 
  -2   4  12      240.49      289.03     29.59 o 
  -1   4  12      199.92      178.99     29.94 o 
   0   4  12      944.33     1040.59     69.34 o 
   1   4  12      196.70      168.91     43.01 o 
   2   4  12      280.81      275.59     27.12 o 
   3   4  12      235.13      257.73     34.18 o 
   4   4  12        3.01       -0.69     22.40 o 
   5   4  12      293.05      275.91     53.96 o 
   6   4  12       12.57      -18.79     37.13 o 
   7   4  12       56.38        2.79     48.96 o 
  -6   5  12      106.54       48.21     70.35 o 
  -5   5  12       31.58       26.93     27.83 o 
  -4   5  12      230.58      239.14     31.65 o 
  -3   5  12       78.47       57.46     19.67 o 
  -2   5  12      210.17      195.04     26.01 o 
  -1   5  12      235.21      274.87     58.91 o 
   0   5  12       57.51       66.36     24.75 o 
   1   5  12      226.47      232.63     27.11 o 
   2   5  12      208.74      223.83     25.63 o 
   3   5  12       90.58      101.61     26.73 o 
   4   5  12      204.51      234.15     35.15 o 
   5   5  12       29.82        1.10     36.93 o 
   6   5  12       95.48      118.51     72.43 o 
  -6   6  12       39.49       15.64     42.64 o 
  -5   6  12      234.74      262.69     42.69 o 
  -4   6  12       25.64       13.09     21.29 o 
  -3   6  12      148.43      157.65     25.54 o 
  -2   6  12      494.00      435.86     43.18 o 
  -1   6  12      340.73      307.20     57.87 o 
   0   6  12      432.45      449.73     48.09 o 
   1   6  12      375.49      388.13     34.70 o 
   2   6  12      538.86      536.06     37.02 o 
   3   6  12      130.41      153.14     29.40 o 
   4   6  12       33.95       17.93     32.85 o 
   5   6  12      223.39      218.55     49.94 o 
   6   6  12       50.85       44.11     45.61 o 
  -6   7  12       76.04      106.57     49.61 o 
  -5   7  12       85.41       91.70     34.51 o 
  -4   7  12      217.56      253.49     33.32 o 
  -3   7  12      163.68      153.77     26.45 o 
  -2   7  12       12.07      -11.58     24.87 o 
  -1   7  12       28.49       41.16     24.62 o 
   0   7  12       17.84       19.34     26.86 o 
   1   7  12       65.16       90.04     21.04 o 
   2   7  12       33.86       43.74     20.44 o 
   3   7  12      115.93       92.60     29.13 o 
   4   7  12      208.38      225.60     59.95 o 
   5   7  12       81.46       66.19     51.98 o 
   6   7  12       93.22       95.99     64.11 o 
  -6   8  12       27.47       17.29     44.96 o 
  -5   8  12      122.35       70.96     35.12 o 
  -4   8  12       77.38       86.83     26.70 o 
  -3   8  12       57.60       72.68     29.46 o 
  -2   8  12      385.51      399.65     52.58 o 
  -1   8  12       65.69       95.45     32.07 o 
   0   8  12      267.21      250.54     39.95 o 
   1   8  12       76.13      120.04     24.57 o 
   2   8  12      428.06      421.44     39.01 o 
   3   8  12       43.82       56.38     29.63 o 
   4   8  12       68.05       35.35     42.62 o 
   5   8  12      127.09      156.64     61.68 o 
   6   8  12       27.50       62.38     58.22 o 
  -6   9  12       13.90       12.87     47.63 o 
  -5   9  12       33.79       33.79     34.93 o 
  -4   9  12       93.12       66.05     27.32 o 
  -3   9  12      145.86      106.10     32.09 o 
  -2   9  12      136.34      105.63     33.99 o 
  -1   9  12      439.80      391.93     51.70 o 
   0   9  12      105.35       89.66     30.07 o 
   1   9  12      427.74      473.77     41.87 o 
   2   9  12      143.17      143.15     47.82 o 
   3   9  12      174.82      163.23     37.41 o 
   4   9  12       75.97       96.34     48.17 o 
   5   9  12       44.23       76.93     57.87 o 
   6   9  12        6.90       47.82     63.07 o 
  -5  10  12      119.25      102.33     57.01 o 
  -4  10  12       38.42       31.64     28.13 o 
  -3  10  12      154.48      157.90     37.49 o 
  -2  10  12      167.17      232.22     45.84 o 
  -1  10  12       77.68       45.76     31.94 o 
   0  10  12        2.14        8.23     26.03 o 
   1  10  12       60.89       51.87     24.00 o 
   2  10  12      206.47      273.07     44.33 o 
   3  10  12      154.28      140.64     37.58 o 
   4  10  12       34.97       -8.32     42.97 o 
   5  10  12      157.25      228.72     68.27 o 
  -5  11  12       38.59      -27.38     53.02 o 
  -4  11  12       26.46        1.93     27.76 o 
  -3  11  12       51.51       19.35     35.25 o 
  -2  11  12      137.42      109.43     38.67 o 
  -1  11  12      302.43      292.99     49.74 o 
   0  11  12       74.84       84.47     32.49 o 
   1  11  12      341.34      413.29     46.44 o 
   2  11  12      117.80      113.26     62.38 o 
   3  11  12       39.03       90.65     36.99 o 
   4  11  12       25.75       -2.77     46.09 o 
   5  11  12       32.55       16.98     49.90 o 
  -3  12  12       14.52       48.54     39.53 o 
  -2  12  12       46.72       84.94     40.92 o 
  -1  12  12       45.55       71.24     36.64 o 
   0  12  12      151.41      154.29     58.74 o 
   1  12  12       64.81       54.73     27.85 o 
   2  12  12       48.52       89.39     38.13 o 
   3  12  12        9.24       24.95     47.13 o 
   4  12  12       15.49       19.41     49.21 o 
  -2  13  12        4.76      -26.25     34.84 o 
  -1  13  12       36.77       31.83     37.23 o 
   0  13  12        3.53       -5.97     34.05 o 
   1  13  12       55.53       60.32     30.93 o 
   2  13  12        7.19       36.24     36.37 o 
   3  13  12       37.67       83.17     57.18 o 
   4  13  12       73.29       61.68     63.76 o 
  -1  14  12       11.96       -1.04     56.14 o 
   0  14  12      102.16      149.38     46.38 o 
   1  14  12       14.02      -22.99     34.02 o 
   2  14  12       83.21      131.91     48.64 o 
   3  14  12       53.73       27.72     56.83 o 
   2  15  12       11.60        9.70     58.57 o 
   1   0  13      173.37      187.86     25.35 o 
   2   0  13        1.84        4.29     15.79 o 
   3   0  13     2345.40     2512.97     94.35 o 
   4   0  13       94.93       75.98     28.81 o 
   5   0  13        3.90       25.27     39.89 o 
   6   0  13       11.73      -14.33     44.29 o 
   7   0  13       55.77       27.32     51.10 o 
  -7   1  13       34.00       24.60     79.36 o 
  -6   1  13        4.59       27.88     52.33 o 
  -5   1  13       84.33       68.32     31.62 o 
  -4   1  13       96.35       71.57     27.71 o 
  -3   1  13      379.54      442.91     37.15 o 
  -2   1  13      191.44      196.51     28.97 o 
  -1   1  13       70.95       94.29     20.59 o 
   0   1  13      450.36      405.38     43.86 o 
   1   1  13       71.38       66.62     23.34 o 
   2   1  13      237.98      249.73     27.77 o 
   3   1  13      371.60      453.16     38.41 o 
   4   1  13       78.96       55.90     26.44 o 
   5   1  13       95.85       58.26     39.38 o 
   6   1  13        0.74      -33.35     42.21 o 
   7   1  13       24.49       41.59     77.28 o 
  -6   2  13       86.56      116.42     51.39 o 
  -5   2  13       21.75        1.69     28.41 o 
  -4   2  13      160.63      197.60     60.95 o 
  -3   2  13      397.24      392.96     35.12 o 
  -2   2  13      106.61      109.59     21.59 o 
  -1   2  13      426.29      449.41     54.17 o 
   0   2  13      157.11      172.34     23.71 o 
   1   2  13      439.71      397.48     32.87 o 
   2   2  13      111.45      105.37     21.87 o 
   3   2  13      451.97      538.59     46.71 o 
   4   2  13      147.57      152.87     37.34 o 
   5   2  13       19.46       26.56     37.45 o 
   6   2  13       94.03      125.87     56.83 o 
  -6   3  13       13.37      -15.55     41.20 o 
  -5   3  13       81.64      114.79     33.41 o 
  -4   3  13      253.69      241.37     37.53 o 
  -3   3  13       75.04       63.19     21.69 o 
  -2   3  13      662.21      565.61     63.64 o 
  -1   3  13       84.10       64.05     19.08 o 
   0   3  13       50.45       28.03     16.12 o 
   1   3  13      111.39      132.56     22.49 o 
   2   3  13      626.56      649.07     52.42 o 
   3   3  13      151.00      165.54     30.11 o 
   4   3  13      330.03      294.98     38.39 o 
   5   3  13       78.89       53.28     41.36 o 
   6   3  13        7.05       51.92     43.87 o 
  -6   4  13      107.19      160.77     68.79 o 
  -5   4  13        7.94      -22.76     27.34 o 
  -4   4  13      533.70      549.21     53.28 o 
  -3   4  13      202.97      212.48     28.78 o 
  -2   4  13      106.54       87.81     21.71 o 
  -1   4  13      546.36      596.94     43.04 o 
   0   4  13      145.19      145.03     22.70 o 
   1   4  13      507.43      358.99    124.24 o 
   2   4  13      134.46      125.31     21.47 o 
   3   4  13      291.43      255.01     40.59 o 
   4   4  13      528.75      581.85     52.79 o 
   5   4  13        6.71      -42.53     51.98 o 
   6   4  13      100.52       72.27     49.47 o 
  -6   5  13       38.71       13.03     41.40 o 
  -5   5  13      108.24      134.05     36.97 o 
  -4   5  13       61.75       46.37     22.73 o 
  -3   5  13      203.33      238.26     30.71 o 
  -2   5  13      277.06      327.11     37.76 o 
  -1   5  13       87.17       99.42     23.20 o 
   0   5  13        6.28      -12.68     19.39 o 
   1   5  13       84.17       71.85     19.83 o 
   2   5  13      262.24      255.77     28.32 o 
   3   5  13      167.63      183.82     43.57 o 
   4   5  13       37.44       35.05     27.07 o 
   5   5  13      102.59      160.90     48.61 o 
   6   5  13       38.50        6.09     46.63 o 
  -6   6  13       14.81       26.24     68.10 o 
  -5   6  13       11.68       12.96     30.26 o 
  -4   6  13       18.61       25.10     22.53 o 
  -3   6  13      180.62      207.47     29.08 o 
  -2   6  13      338.85      325.09     40.51 o 
  -1   6  13      283.34      275.70     46.78 o 
   0   6  13       71.55       85.34     55.79 o 
   1   6  13      307.99      298.68     31.77 o 
   2   6  13      340.36      390.91     35.77 o 
   3   6  13      159.85      199.47     33.11 o 
   4   6  13       24.21       22.10     33.45 o 
   5   6  13       13.40        3.99     43.49 o 
   6   6  13       20.13      -49.56     53.02 o 
  -6   7  13       17.00      -40.32     40.32 o 
  -5   7  13       70.58       75.06     36.50 o 
  -4   7  13       52.29       34.49     24.46 o 
  -3   7  13       60.17       52.85     22.79 o 
  -2   7  13      479.17      421.30     58.74 o 
  -1   7  13       88.87       99.27     31.22 o 
   0   7  13      358.16      345.88     45.37 o 
   1   7  13       66.59       47.68     20.72 o 
   2   7  13      420.48      493.21     41.30 o 
   3   7  13       68.99       81.77     30.03 o 
   4   7  13       46.46       49.56     47.13 o 
   5   7  13       79.33       97.73     57.18 o 
   6   7  13       14.16       -4.16     58.91 o 
  -6   8  13       11.35       20.66     49.59 o 
  -5   8  13       34.24       57.59     34.69 o 
  -4   8  13      176.69      196.91     33.62 o 
  -3   8  13      369.80      328.03     36.57 o 
  -2   8  13        7.57      -17.98     24.15 o 
  -1   8  13      131.75       71.34     30.20 o 
   0   8  13      186.25      199.92     50.42 o 
   1   8  13      159.58      149.35     29.16 o 
   2   8  13        7.31       24.90     21.54 o 
   3   8  13      350.34      344.66     47.02 o 
   4   8  13      184.61      204.46     58.57 o 
   5   8  13       31.64       30.15     51.98 o 
   6   8  13       21.43       14.90     56.83 o 
  -5   9  13       98.90      100.23     48.37 o 
  -4   9  13       83.56       74.20     27.97 o 
  -3   9  13       71.76       62.06     31.16 o 
  -2   9  13      165.15      143.34     38.12 o 
  -1   9  13      102.05       73.46     37.08 o 
   0   9  13        0.68      -20.91     32.58 o 
   1   9  13      134.99      134.64     28.06 o 
   2   9  13      243.19      233.00     41.47 o 
   3   9  13       48.50       15.66     29.24 o 
   4   9  13      102.05      123.02     55.45 o 
   5   9  13       95.46        1.04     53.02 o 
  -5  10  13        8.51       22.47     46.98 o 
  -4  10  13       65.67       58.47     29.48 o 
  -3  10  13       77.38       95.03     34.67 o 
  -2  10  13       73.21       52.48     55.97 o 
  -1  10  13      176.09      180.07     41.55 o 
   0  10  13      109.62      130.48     37.07 o 
   1  10  13      191.63      187.79     32.55 o 
   2  10  13       60.66       10.76     29.62 o 
   3  10  13       68.51       63.15     33.84 o 
   4  10  13       75.91       31.19     51.63 o 
   5  10  13       10.97        3.12     53.02 o 
  -4  11  13       11.30       16.88     35.35 o 
  -3  11  13       30.95       22.99     33.79 o 
  -2  11  13      113.69      126.15     41.74 o 
  -1  11  13       67.10       39.02     32.80 o 
   0  11  13       71.43      101.05     36.87 o 
   1  11  13       77.69      119.27     38.08 o 
   2  11  13       86.70       58.18     35.90 o 
   3  11  13       38.86       56.96     35.01 o 
   4  11  13       12.16       27.38     49.56 o 
  -4  12  13       57.89       45.05     57.87 o 
  -3  12  13      102.08       42.97     55.45 o 
  -2  12  13      107.21      151.79     45.15 o 
  -1  12  13       47.20       90.88     38.22 o 
   0  12  13       23.49       42.14     35.42 o 
   1  12  13       67.09       50.58     36.36 o 
   2  12  13      129.75      124.95    105.00 o 
   3  12  13      110.41      100.84     58.22 o 
   4  12  13       59.26       28.42     51.29 o 
  -1  13  13      118.59      145.61     47.13 o 
   0  13  13       38.48       68.77     64.46 o 
   1  13  13      107.26      101.62     42.77 o 
   2  13  13       60.82       38.81    100.67 o 
   3  13  13       12.21       33.27     57.18 o 
   0  14  13        3.92        7.97     50.25 o 
   2  14  13       11.23       19.41     54.75 o 
   3  14  13       53.23       -4.16     55.79 o 
   0   0  14        4.45       -4.85     28.07 o 
   1   0  14       46.93       47.41     19.68 o 
   2   0  14      635.78      669.84     56.53 o 
   3   0  14     1314.05     1545.28     69.45 o 
   4   0  14       57.97       27.30     26.69 o 
   5   0  14      117.55      108.20     49.87 o 
   6   0  14      135.99      172.50     57.67 o 
  -6   1  14      163.42      141.82     56.13 o 
  -5   1  14        2.63       -9.48     27.77 o 
  -4   1  14      162.15      163.61     35.17 o 
  -3   1  14      504.78      536.05     41.88 o 
  -2   1  14      313.57      330.42     32.22 o 
  -1   1  14      114.96      129.69     28.77 o 
   0   1  14       53.12       70.56     25.60 o 
   1   1  14      107.37       94.96     21.65 o 
   2   1  14      322.31      329.65     34.16 o 
   3   1  14      465.88      513.58     40.86 o 
   4   1  14      166.83      137.24     32.54 o 
   5   1  14        2.86      -20.88     38.97 o 
   6   1  14      152.79      106.59     51.48 o 
  -6   2  14        3.05        3.85     50.08 o 
  -5   2  14      190.11      207.87     40.32 o 
  -4   2  14      131.63      156.31     35.33 o 
  -3   2  14      726.98      687.93     47.50 o 
  -2   2  14      675.27      727.10     60.02 o 
  -1   2  14      174.07      176.94     25.78 o 
   0   2  14      539.99      576.35     54.50 o 
   1   2  14      175.35      152.30     23.54 o 
   2   2  14      650.73      692.76     83.39 o 
   3   2  14      855.38      899.56     62.84 o 
   4   2  14      104.34      114.02     31.22 o 
   5   2  14      200.51      216.27     52.31 o 
   6   2  14        5.01      -12.58     44.00 o 
  -6   3  14       31.71       15.15     42.74 o 
  -5   3  14       41.11       33.92     29.73 o 
  -4   3  14      171.63      243.59     39.93 o 
  -3   3  14      232.04      201.03     28.64 o 
  -2   3  14      105.57      110.59     22.75 o 
  -1   3  14      234.95      220.08     28.53 o 
   0   3  14      170.02      247.76     62.90 o 
   1   3  14      232.90      260.76     28.66 o 
   2   3  14       91.05       92.36     21.65 o 
   3   3  14      311.19      310.31     38.26 o 
   4   3  14      160.44      155.17     34.50 o 
   5   3  14       46.41       63.86     44.33 o 
   6   3  14       34.26       63.62     49.73 o 
  -6   4  14        4.50       50.40     50.25 o 
  -5   4  14      144.37       90.40     36.99 o 
  -4   4  14      145.83      162.56     42.88 o 
  -3   4  14      452.40      424.34     38.86 o 
  -2   4  14      246.21      266.34     33.59 o 
  -1   4  14       28.32       39.89     20.24 o 
   0   4  14      524.51      484.37     50.23 o 
   1   4  14       39.30       32.68     17.64 o 
   2   4  14      293.92      310.69     46.69 o 
   3   4  14      381.63      346.93     46.16 o 
   4   4  14      128.23       65.34     28.52 o 
   5   4  14      130.17      130.22     49.11 o 
   6   4  14        3.31      -27.29     42.04 o 
  -6   5  14       36.87       55.82     47.43 o 
  -5   5  14        1.64       -8.51     31.25 o 
  -4   5  14      249.44      265.70     42.15 o 
  -3   5  14      159.34      146.54     27.13 o 
  -2   5  14       16.79       -1.24     19.79 o 
  -1   5  14      137.98      127.54     25.95 o 
   0   5  14      284.16      251.84     39.12 o 
   1   5  14      102.56       54.36     25.94 o 
   2   5  14       30.88       37.28     20.84 o 
   3   5  14      111.94      102.42     30.42 o 
   4   5  14      228.28      272.77     40.84 o 
   5   5  14        1.23       14.50     41.23 o 
   6   5  14       49.96        3.14     47.62 o 
  -6   6  14       26.66      -25.69     46.58 o 
  -5   6  14       85.49       52.44     35.59 o 
  -4   6  14       30.80       12.28     23.66 o 
  -3   6  14       43.88       36.42     22.73 o 
  -2   6  14       49.27       47.29     22.91 o 
  -1   6  14      302.90      278.26     41.98 o 
   0   6  14      152.77      157.14     34.35 o 
   1   6  14      303.80      327.00     44.39 o 
   2   6  14       63.69       51.87     21.40 o 
   3   6  14       45.19       49.18     27.62 o 
   4   6  14       36.38       15.57     49.38 o 
   5   6  14       91.83      106.04     59.61 o 
   6   6  14       23.59       31.54     61.34 o 
  -6   7  14      128.95      170.85     99.11 o 
  -5   7  14        9.24       21.20     34.22 o 
  -4   7  14      169.41       94.07     29.26 o 
  -3   7  14      153.00      179.84     30.39 o 
  -2   7  14        3.50        8.21     21.75 o 
  -1   7  14      469.74      415.85     70.35 o 
   0   7  14        0.93      -13.37     33.09 o 
   1   7  14      422.29      394.93     49.13 o 
   2   7  14        9.77      -14.84     18.24 o 
   3   7  14      146.66      202.43     39.59 o 
   4   7  14      169.44      127.53     51.98 o 
   5   7  14        5.96      -18.37     48.52 o 
  -5   8  14       63.64       56.21     44.53 o 
  -4   8  14       37.61       21.11     26.53 o 
  -3   8  14       60.42       61.62     26.61 o 
  -2   8  14      314.93      199.80     67.75 o 
  -1   8  14       98.39      103.19     75.37 o 
   0   8  14       42.03       15.98     26.83 o 
   1   8  14       58.12       49.06     29.88 o 
   2   8  14      246.21      229.78     39.90 o 
   3   8  14       54.92       39.50     31.02 o 
   4   8  14       43.97       48.52     46.44 o 
   5   8  14       71.82       70.35     51.63 o 
  -5   9  14       17.24        4.86     50.25 o 
  -4   9  14       34.06       32.78     29.40 o 
  -3   9  14      145.90      126.72     30.13 o 
  -2   9  14      106.66      118.85     39.08 o 
  -1   9  14       95.16       60.62     38.12 o 
   0   9  14       29.46       56.96     31.24 o 
   1   9  14      160.03      120.21     38.57 o 
   2   9  14      113.73      108.25     34.73 o 
   3   9  14      141.79      116.96     37.89 o 
   4   9  14       44.00       37.43     48.17 o 
   5   9  14       20.83        7.62     52.33 o 
  -5  10  14      104.24       55.15     52.04 o 
  -4  10  14       54.77       30.03     34.82 o 
  -3  10  14      100.15      106.09     42.23 o 
  -2  10  14      301.53      318.26     88.89 o 
  -1  10  14      107.61       73.21     41.07 o 
   0  10  14        8.01       11.24     29.31 o 
   1  10  14      116.95       71.82     34.11 o 
   2  10  14      269.73      295.62     48.04 o 
   3  10  14       87.88       75.22     36.26 o 
   4  10  14       60.71       67.58     53.71 o 
   5  10  14       93.37       29.11     57.87 o 
  -4  11  14       33.23      -21.45     70.35 o 
  -3  11  14       24.35       61.34     53.37 o 
  -2  11  14       16.89       35.31     34.35 o 
  -1  11  14      145.08       90.34     38.28 o 
   0  11  14       42.35       52.55     36.56 o 
   1  11  14      122.00       98.23     37.77 o 
   2  11  14       12.79       10.14     33.87 o 
   3  11  14       32.85       26.37     44.88 o 
   4  11  14       31.40       56.14     53.71 o 
  -4  12  14        4.12       14.55     64.80 o 
  -2  12  14       36.79       27.87     64.28 o 
  -1  12  14       23.14       39.96     36.60 o 
   0  12  14      140.11      152.18     46.44 o 
   1  12  14       15.25       23.31     36.42 o 
   2  12  14       54.54       98.32     41.85 o 
   3  12  14        7.14       52.67     54.06 o 
   4  12  14        1.52       -5.20     52.67 o 
   0  13  14       21.74       75.89     55.79 o 
   1  13  14       13.38       44.06     49.21 o 
   2  13  14       69.62       50.60     62.03 o 
   3  13  14       73.87       61.68     60.30 o 
   1   0  15      209.39      183.91     36.73 o 
   2   0  15        0.98       16.96     19.71 o 
   3   0  15       86.21      110.13     25.41 o 
   4   0  15      259.39      237.05     39.69 o 
   5   0  15        0.63        4.31     44.46 o 
   6   0  15      182.32      335.78     71.02 o 
  -6   1  15        2.04       -0.87     49.69 o 
  -5   1  15      178.60      155.32     40.59 o 
  -4   1  15       41.97       25.96     27.80 o 
  -3   1  15        6.71      -11.79     19.89 o 
  -2   1  15      163.11      217.84     30.64 o 
  -1   1  15       43.01       45.52     21.23 o 
   0   1  15       29.70       25.59     24.27 o 
   1   1  15       54.58       74.16     28.94 o 
   2   1  15      184.56      197.30     30.44 o 
   3   1  15        1.03      -13.13     24.01 o 
   4   1  15       36.17        3.38     26.96 o 
   5   1  15      175.26      154.37     53.15 o 
   6   1  15        4.30        6.96     49.29 o 
  -6   2  15       17.65       -0.62     49.75 o 
  -5   2  15       12.35       19.46     29.33 o 
  -4   2  15        1.24        9.01     27.31 o 
  -3   2  15       19.90       31.39     22.38 o 
  -2   2  15        3.49        1.55     19.12 o 
  -1   2  15       49.37       46.97     20.58 o 
   0   2  15      218.49      256.15     48.52 o 
   1   2  15       64.64       35.01     27.20 o 
   2   2  15        7.07      -11.86     18.55 o 
   3   2  15        2.62       16.14     25.39 o 
   4   2  15        9.20        9.63     27.75 o 
   5   2  15       13.29        7.78     43.65 o 
   6   2  15       18.65       17.54     49.28 o 
  -6   3  15       87.32      102.56     53.09 o 
  -5   3  15       91.24       53.32     34.31 o 
  -4   3  15       89.60      115.89     34.56 o 
  -3   3  15      136.06      122.51     27.33 o 
  -2   3  15      196.06      201.89     30.85 o 
  -1   3  15       61.83       56.43     21.06 o 
   0   3  15       87.06       78.35     45.40 o 
   1   3  15       74.42      130.33     32.29 o 
   2   3  15      204.11      244.22     31.26 o 
   3   3  15      110.29      140.89     31.78 o 
   4   3  15      110.52       91.55     32.92 o 
   5   3  15       88.68       89.86     46.47 o 
   6   3  15       82.28        2.26     48.51 o 
  -6   4  15      121.03      224.22     65.55 o 
  -5   4  15        3.97       13.58     32.58 o 
  -4   4  15      105.09      139.73     48.78 o 
  -3   4  15      221.82      153.38     29.54 o 
  -2   4  15       43.84       50.34     23.13 o 
  -1   4  15       97.30      111.98     25.15 o 
   0   4  15       65.00       52.06     24.88 o 
   1   4  15       63.25       43.23     25.35 o 
   2   4  15       38.64       27.09     20.07 o 
   3   4  15      178.82      167.96     34.25 o 
   4   4  15       82.01      107.89     32.73 o 
   5   4  15        5.76       44.53     43.79 o 
   6   4  15      117.11      114.16     53.58 o 
  -6   5  15       12.46       50.37     51.69 o 
  -5   5  15       92.73       86.51     39.10 o 
  -4   5  15       33.08       49.36     31.27 o 
  -3   5  15       60.76       95.29     25.70 o 
  -2   5  15      104.80      110.37     26.74 o 
  -1   5  15      184.75      170.66     28.61 o 
   0   5  15       29.96       37.63     27.56 o 
   1   5  15      163.98      208.74     37.81 o 
   2   5  15      104.86      112.21     26.10 o 
   3   5  15       78.59       84.14     29.99 o 
   4   5  15       33.28       28.68     30.52 o 
   5   5  15      107.33      160.42     53.55 o 
   6   5  15       12.81       36.68     53.23 o 
  -5   6  15       18.75       -0.80     32.30 o 
  -4   6  15      157.40      154.40     47.98 o 
  -3   6  15       85.96       65.13     28.66 o 
  -2   6  15       69.84       15.93     21.06 o 
  -1   6  15       46.80       46.23     22.33 o 
   0   6  15       32.70       15.05     27.21 o 
   1   6  15       39.11       54.91     26.71 o 
   2   6  15       57.60       78.42     25.54 o 
   3   6  15      117.55      102.64     56.66 o 
   4   6  15      160.31       88.15     37.61 o 
   5   6  15       13.06        0.35     54.41 o 
  -5   7  15      106.92      113.99     52.79 o 
  -4   7  15       18.65       30.17     27.07 o 
  -3   7  15       25.72        4.55     25.66 o 
  -2   7  15       30.01       57.73     25.33 o 
  -1   7  15      230.80      282.18     46.76 o 
   0   7  15       81.97       49.71     62.38 o 
   1   7  15      239.91      274.66     43.47 o 
   2   7  15       27.13       24.94     22.16 o 
   3   7  15       23.50       21.89     31.54 o 
   4   7  15       12.63       -1.73     46.44 o 
   5   7  15      108.11      115.75     63.42 o 
  -5   8  15       15.98      -27.66     44.01 o 
  -4   8  15       57.80       41.30     27.38 o 
  -3   8  15       62.53      100.14     31.93 o 
  -2   8  15       11.84        0.46     24.48 o 
  -1   8  15      324.25      204.35     56.14 o 
   0   8  15       14.17       15.63     29.22 o 
   1   8  15      317.17      306.66     47.37 o 
   2   8  15        9.91       21.79     28.72 o 
   3   8  15       61.94       72.87     35.55 o 
   4   8  15       63.98       53.02     50.25 o 
   5   8  15       18.26       53.71     58.22 o 
  -5   9  15       23.45       34.82     48.33 o 
  -4   9  15       12.49       14.26     33.34 o 
  -3   9  15       66.12       62.18     30.09 o 
  -2   9  15      162.44      151.45     80.74 o 
  -1   9  15      152.02      142.01     42.02 o 
   0   9  15       66.43       86.16     35.43 o 
   1   9  15      123.70      132.53     39.85 o 
   2   9  15      166.14      102.58     35.91 o 
   3   9  15       71.30       66.85     34.77 o 
   4   9  15       11.58        6.93     45.05 o 
   5   9  15       10.01        6.58     56.14 o 
  -4  10  15       65.94       68.99     46.53 o 
  -3  10  15       22.83        0.09     31.75 o 
  -2  10  15      109.65        9.46     33.17 o 
  -1  10  15        3.68       16.66     33.19 o 
   0  10  15       59.25       25.32     32.56 o 
   1  10  15        9.37       20.99     31.94 o 
   2  10  15       99.19       58.91     54.41 o 
   3  10  15       19.77       15.66     32.96 o 
   4  10  15       87.35       65.15     53.71 o 
  -4  11  15       51.99      105.35     66.19 o 
  -3  11  15       12.69       23.91     56.14 o 
  -2  11  15       21.26       31.35     37.73 o 
  -1  11  15       31.71       21.20     35.04 o 
   0  11  15       18.89       25.30     36.02 o 
   1  11  15       26.29      -19.53     32.02 o 
   2  11  15        9.94       -2.43     47.13 o 
   3  11  15       16.91       20.15     36.26 o 
   4  11  15       49.90        9.36     51.63 o 
  -1  12  15       21.24       64.80     53.02 o 
   0  12  15       36.51       10.17     39.16 o 
   1  12  15       13.50       20.74     37.89 o 
   2  12  15        1.56      -21.49     53.71 o 
   3  12  15       27.65       30.50     55.10 o 
   0   0  16      586.96      508.72     79.01 o 
   1   0  16       81.24       54.41     30.84 o 
   2   0  16      144.70      133.16     27.64 o 
   3   0  16       10.16      -16.77     20.64 o 
   4   0  16       28.85       16.70     28.12 o 
   5   0  16      167.04      146.18     58.91 o 
   6   0  16        0.99       33.54     52.25 o 
  -6   1  16       16.53       62.12     53.33 o 
  -5   1  16       17.38       68.50     37.12 o 
  -4   1  16       71.22      101.77     36.00 o 
  -3   1  16      212.45      244.19     32.51 o 
  -2   1  16       54.60       62.15     23.47 o 
  -1   1  16      132.58      206.18     40.24 o 
   0   1  16       28.80       73.18     29.89 o 
   1   1  16      119.63      118.77     33.69 o 
   2   1  16       56.04       47.73     22.97 o 
   3   1  16      186.38      156.82     62.04 o 
   4   1  16       44.70       28.00     29.31 o 
   5   1  16       13.70       56.67     47.03 o 
   6   1  16       24.60      -13.70     48.15 o 
  -6   2  16       33.23       15.00     53.27 o 
  -5   2  16       61.12       85.57     39.38 o 
  -4   2  16      106.29      120.47     36.44 o 
  -3   2  16       24.66       53.67     24.45 o 
  -2   2  16      176.91      173.21     29.65 o 
  -1   2  16      102.90       94.62     31.24 o 
   0   2  16       12.09       28.76     26.46 o 
   1   2  16      102.85       99.59     32.19 o 
   2   2  16      147.69      159.02     27.94 o 
   3   2  16       30.22       20.06     27.44 o 
   4   2  16       90.33       96.49     34.54 o 
   5   2  16       78.69      131.07     51.06 o 
   6   2  16       28.21      -29.16     49.33 o 
  -6   3  16       92.27      193.37    106.74 o 
  -5   3  16       18.68        1.01     34.51 o 
  -4   3  16      162.05      157.93     40.33 o 
  -3   3  16      142.92      123.60     29.40 o 
  -2   3  16       34.69       25.30     22.47 o 
  -1   3  16      350.00      278.98     43.86 o 
   0   3  16      766.21      733.20     82.48 o 
   1   3  16      341.13      390.67     81.26 o 
   2   3  16       33.42       16.86     21.29 o 
   3   3  16      190.41      129.19     38.62 o 
   4   3  16      142.78      141.76     37.50 o 
   5   3  16       15.83       20.54     45.18 o 
   6   3  16       79.17        5.20     81.44 o 
  -5   4  16       85.37       96.69     38.29 o 
  -4   4  16       71.03       68.34     34.98 o 
  -3   4  16       68.45       64.94     24.26 o 
  -2   4  16      121.36      104.81     27.05 o 
  -1   4  16      107.10       68.42     30.09 o 
   0   4  16        1.08       17.88     25.85 o 
   1   4  16      107.21      115.62     32.92 o 
   2   4  16      180.56      185.17     37.27 o 
   3   4  16       68.64       74.28     30.24 o 
   4   4  16       82.18      101.76     34.13 o 
   5   4  16       66.46      109.30     50.22 o 
  -5   5  16        7.72        3.71     34.08 o 
  -4   5  16       73.03       67.53     34.94 o 
  -3   5  16      167.57      121.10     36.91 o 
  -2   5  16        8.28      -20.78     21.13 o 
  -1   5  16      137.61      115.37     33.44 o 
   0   5  16       26.30        4.03     25.21 o 
   1   5  16      168.64      199.45     41.06 o 
   2   5  16       15.19        6.14     26.43 o 
   3   5  16      135.81      164.00     35.13 o 
   4   5  16       91.68       82.75     33.52 o 
   5   5  16        6.81      -30.41     43.11 o 
  -5   6  16       90.31       52.10     50.06 o 
  -4   6  16       35.17       62.63     36.06 o 
  -3   6  16        0.02       11.03     24.50 o 
  -2   6  16       44.65       41.89     24.18 o 
  -1   6  16        4.60       45.85     30.24 o 
   0   6  16       99.91       54.45     52.67 o 
   1   6  16        0.44      -10.46     25.24 o 
   2   6  16       34.70        3.56     28.66 o 
   3   6  16        0.84        0.28     28.04 o 
   4   6  16       26.91       -1.74     31.07 o 
   5   6  16       99.19       97.73     64.11 o 
  -5   7  16       31.07       -3.19     48.38 o 
  -4   7  16       68.51       47.44     29.05 o 
  -3   7  16       45.64       65.73     29.59 o 
  -2   7  16       60.29      110.00     29.94 o 
  -1   7  16        7.59        7.91     22.27 o 
   0   7  16        3.54       -4.67     26.49 o 
   1   7  16       13.28       30.72     30.47 o 
   2   7  16       55.18       45.40     49.21 o 
   3   7  16       56.71       30.15     31.92 o 
   4   7  16       83.15       11.78     47.48 o 
   5   7  16       37.63      -11.44     51.29 o 
  -4   8  16       70.26      104.32     38.45 o 
  -3   8  16        6.51        5.84     27.30 o 
  -2   8  16       66.29       47.88     28.68 o 
  -1   8  16      139.91      223.11     46.90 o 
   0   8  16       90.31       81.44     46.09 o 
   1   8  16      165.23      189.56     60.65 o 
   2   8  16       50.48       51.29     45.40 o 
   3   8  16       13.65      -21.99     30.84 o 
   4   8  16       60.51       65.15     52.67 o 
  -4   9  16       53.28       87.13     39.01 o 
  -3   9  16       72.48       37.67     30.77 o 
  -2   9  16       29.83       39.35     28.76 o 
  -1   9  16      132.95      138.91     41.41 o 
   0   9  16      137.14      134.95     42.09 o 
   1   9  16      124.06      103.14     36.73 o 
   2   9  16       29.11       14.21     45.74 o 
   3   9  16       57.95       63.16     38.84 o 
   4   9  16       39.52       35.69     53.02 o 
  -4  10  16       11.55      -18.02     56.49 o 
  -3  10  16       26.64       -4.16     53.37 o 
  -2  10  16       64.06       75.63     39.48 o 
  -1  10  16       11.53       33.88     34.56 o 
   0  10  16       39.83       27.12     36.17 o 
   1  10  16       10.69        3.99     33.08 o 
   2  10  16       57.11       32.58     51.29 o 
   3  10  16       24.91       36.91     36.27 o 
   4  10  16       20.92       -7.62     54.41 o 
  -3  11  16       59.39       50.94     61.34 o 
  -1  11  16       11.33       36.73     49.56 o 
   0  11  16       29.86        6.35     37.10 o 
   1  11  16        7.39       -0.76     34.49 o 
   2  11  16       22.46        1.73     49.21 o 
   3  11  16       68.60       30.50     54.75 o 
   0  12  16       23.77       27.72     50.94 o 
   1   0  17       22.07        9.26     26.62 o 
   2   0  17       17.08       -3.20     27.55 o 
   3   0  17        3.99       13.14     26.99 o 
   4   0  17        5.38        6.53     30.82 o 
   5   0  17        6.05        6.04     50.25 o 
  -5   1  17       46.69       53.09     38.29 o 
  -4   1  17      156.19      114.33     47.37 o 
  -3   1  17       17.29       36.23     24.65 o 
  -2   1  17      142.35      162.59     39.96 o 
  -1   1  17        5.76       11.14     27.17 o 
   0   1  17      258.42      209.56     46.44 o 
   1   1  17        2.63        0.85     26.63 o 
   2   1  17      118.09      144.82     49.73 o 
   3   1  17       12.07        0.34     28.06 o 
   4   1  17      190.13      159.83     38.15 o 
   5   1  17       50.02       85.58     53.85 o 
  -5   2  17       11.53        9.84     40.71 o 
  -4   2  17       65.36       68.64     37.11 o 
  -3   2  17      175.60      148.35     30.07 o 
  -2   2  17      144.17      160.57     30.28 o 
  -1   2  17       71.54       63.42     40.20 o 
   0   2  17        2.18        1.84     25.81 o 
   1   2  17       69.57       69.51     30.49 o 
   2   2  17      136.37      173.41     48.00 o 
   3   2  17      180.88      174.62     37.06 o 
   4   2  17       50.42       46.04     33.74 o 
   5   2  17       15.56       19.23     48.43 o 
  -5   3  17       64.44       67.14     36.67 o 
  -4   3  17       21.73        7.88     32.80 o 
  -3   3  17      123.76       91.02     28.96 o 
  -2   3  17      198.18      256.06     49.59 o 
  -1   3  17       26.49       33.97     37.77 o 
   0   3  17        0.78       -4.24     25.47 o 
   1   3  17       24.15       29.87     28.06 o 
   2   3  17      261.91      224.91     43.86 o 
   3   3  17       95.46       80.40     40.11 o 
   4   3  17        9.09       -1.40     31.18 o 
   5   3  17       50.50       40.74     51.61 o 
  -5   4  17        0.14       -5.39     49.48 o 
  -4   4  17       83.03       93.09     35.72 o 
  -3   4  17       19.36       43.74     27.18 o 
  -2   4  17       32.26       10.18     31.64 o 
  -1   4  17       29.24       54.15     31.45 o 
   0   4  17      113.14      103.36     34.39 o 
   1   4  17       40.72       53.16     33.09 o 
   2   4  17       43.33       55.76     33.19 o 
   3   4  17       24.04       47.70     35.20 o 
   4   4  17       71.71       63.76     34.53 o 
   5   4  17        0.05       -2.84     46.39 o 
  -5   5  17       93.24       83.53     62.03 o 
  -4   5  17       22.84      -11.39     30.83 o 
  -3   5  17       79.24       69.89     29.71 o 
  -2   5  17       60.59       73.52     27.12 o 
  -1   5  17        0.95      -20.30     25.79 o 
   0   5  17       59.97       43.32     30.72 o 
   1   5  17        3.93       -0.13     29.13 o 
   2   5  17       36.21      -20.25     64.28 o 
   3   5  17       85.13       73.74     34.80 o 
   4   5  17       22.97       -0.08     33.31 o 
   5   5  17      107.06      102.65     56.53 o 
  -5   6  17        2.45        6.33     49.25 o 
  -4   6  17       62.79       60.92     46.96 o 
  -3   6  17       83.29       64.41     29.33 o 
  -2   6  17       16.91       26.69     24.64 o 
  -1   6  17       17.89       22.96     28.90 o 
   0   6  17       20.58       -0.42     27.21 o 
   1   6  17       10.86       14.72     27.78 o 
   2   6  17       17.13        5.23     29.75 o 
   3   6  17       65.39       58.44     36.27 o 
   4   6  17       69.20       54.38     39.10 o 
   5   6  17        1.17      -51.63     51.63 o 
  -4   7  17       23.82      -17.06     44.08 o 
  -3   7  17       62.37       66.32     31.18 o 
  -2   7  17       24.83       -8.17     24.04 o 
  -1   7  17       97.82       73.50     34.53 o 
   0   7  17       72.71       44.04     34.65 o 
   1   7  17       97.99      111.32     46.96 o 
   2   7  17       32.21       45.74     52.33 o 
   3   7  17       64.45       78.93     37.96 o 
   4   7  17       24.40       -7.97     46.78 o 
  -4   8  17        9.74      -15.63     43.30 o 
  -3   8  17      117.83      106.10     42.13 o 
  -2   8  17       46.04       -5.89     27.67 o 
  -1   8  17       24.70       35.74     33.55 o 
   0   8  17        6.72       40.98     33.56 o 
   1   8  17       20.31       55.10     33.57 o 
   2   8  17       46.23       78.67     56.49 o 
   3   8  17      135.30      160.10     66.88 o 
   4   8  17       18.63       39.51     54.75 o 
  -4   9  17       43.20      -51.63     51.63 o 
  -3   9  17       18.41      -19.41     48.17 o 
  -2   9  17      105.65      133.20     35.53 o 
  -1   9  17       20.43        0.80     37.77 o 
   0   9  17        0.00       -9.66     31.94 o 
   1   9  17       18.41        8.24     35.30 o 
   2   9  17       93.03       67.92     54.06 o 
   3   9  17       18.97       95.30     62.72 o 
   4   9  17       44.46       -1.73     49.90 o 
  -3  10  17       18.60      -49.56     49.56 o 
  -2  10  17       23.15       42.97     56.83 o 
  -1  10  17       29.92       44.01     56.14 o 
   0  10  17       44.28       55.05     40.31 o 
   1  10  17       30.46       98.83     40.89 o 
   2  10  17       19.49       61.34     56.83 o 
   0  11  17        7.31      -17.33     46.09 o 
   1  11  17        1.76      -15.94     49.21 o 
   0   0  18       21.99       45.05     42.97 o 
   1   0  18       44.94       66.47     32.91 o 
   2   0  18       71.32       70.08     35.76 o 
   3   0  18       28.19       61.51     35.13 o 
   4   0  18       65.68       61.64     51.45 o 
   5   0  18       97.34      204.77     63.78 o 
  -5   1  18       27.65      -31.42     48.26 o 
  -4   1  18      242.74      212.17     45.68 o 
  -3   1  18      105.43       96.62     31.16 o 
  -2   1  18       25.49       43.29     33.40 o 
  -1   1  18       49.70       53.35     32.31 o 
   0   1  18        4.82      -10.23     25.89 o 
   1   1  18       36.99       42.72     41.24 o 
   2   1  18       27.71       36.33     31.78 o 
   3   1  18      101.71      189.66     43.86 o 
   4   1  18      271.36      177.54     42.19 o 
   5   1  18       21.92       16.01     49.21 o 
  -5   2  18       32.33       96.78     54.93 o 
  -4   2  18       83.69       98.12     39.60 o 
  -3   2  18        2.80       16.12     25.92 o 
  -2   2  18      227.18      211.98     43.05 o 
  -1   2  18      137.32      161.54     51.81 o 
   0   2  18        2.36       16.24     28.26 o 
   1   2  18      124.01      112.32     42.97 o 
   2   2  18      271.07      252.05     45.66 o 
   3   2  18        2.64       -0.51     29.21 o 
   4   2  18       91.11       91.29     37.01 o 
   5   2  18       40.85       42.09     53.54 o 
  -5   3  18        1.06       41.56     51.63 o 
  -4   3  18        9.01      -15.92     33.60 o 
  -3   3  18       85.51       75.77     31.02 o 
  -2   3  18      204.60      196.59     73.64 o 
  -1   3  18       84.98      147.26     62.38 o 
   0   3  18       56.79       77.60     32.39 o 
   1   3  18      102.79       85.97     34.98 o 
   2   3  18      222.99      170.20     41.67 o 
   3   3  18       77.02       76.16     36.80 o 
   4   3  18       21.65       -7.48     32.17 o 
   5   3  18        0.21      -19.94     48.81 o 
  -5   4  18       24.62        2.10     52.08 o 
  -4   4  18       10.00        9.82     47.10 o 
  -3   4  18       29.69      -22.50     26.47 o 
  -2   4  18       61.16      110.40     39.69 o 
  -1   4  18       30.30       15.14     30.14 o 
   0   4  18        0.27       -4.82     28.26 o 
   1   4  18       27.63       54.84     33.22 o 
   2   4  18       37.12       34.59     34.08 o 
   3   4  18       25.63       46.09     48.52 o 
   4   4  18       14.79       38.83     35.03 o 
   5   4  18       26.77       50.62     52.69 o 
  -4   5  18       31.49       34.51     52.15 o 
  -3   5  18       49.50       16.13     28.06 o 
  -2   5  18      143.85       88.59     52.85 o 
  -1   5  18        0.46      -15.27     29.38 o 
   0   5  18       80.20       75.32     33.69 o 
   1   5  18        3.52       27.60     32.77 o 
   2   5  18      131.87       80.98     37.60 o 
   3   5  18       68.92       39.51     54.41 o 
   4   5  18       30.86       21.39     31.25 o 
  -4   6  18       16.96       30.92     47.61 o 
  -3   6  18       25.97       52.27     38.21 o 
  -2   6  18       65.45       38.62     38.12 o 
  -1   6  18       24.64       13.90     31.12 o 
   0   6  18        5.83        2.93     29.77 o 
   1   6  18       27.54       66.65     34.91 o 
   2   6  18       57.89       93.91     59.61 o 
   3   6  18       23.09       39.16     56.83 o 
   4   6  18       14.11      -35.62     35.62 o 
  -4   7  18       23.18      -13.17     56.83 o 
  -3   7  18       53.17       62.28     39.64 o 
  -2   7  18        5.35      -15.95     29.65 o 
  -1   7  18        0.29      -23.65     33.96 o 
   0   7  18       52.42       29.03     39.51 o 
   1   7  18        1.00        1.91     33.66 o 
   2   7  18        5.71       15.25     50.25 o 
   3   7  18       39.11       12.82     55.10 o 
   4   7  18       17.64       51.98     55.45 o 
  -3   8  18       35.18       -8.66     50.60 o 
  -2   8  18       19.33       71.04     53.71 o 
  -1   8  18       50.96       46.11     35.90 o 
   0   8  18        2.59       -0.28     32.30 o 
   1   8  18       64.84       61.24     36.73 o 
   2   8  18       19.50       11.78     55.79 o 
  -3   9  18       45.75      104.66     63.42 o 
  -1   9  18       84.24       69.31     55.10 o 
   0   9  18       33.88       48.08     38.98 o 
   1   9  18       73.25       61.87     37.89 o 
   1  10  18       10.69      -15.25     51.63 o 
   1   0  19        0.48       18.61     31.36 o 
   2   0  19        8.77       17.10     33.19 o 
   3   0  19       98.98       66.19     53.02 o 
   4   0  19       41.74       58.64     50.55 o 
  -4   1  19       38.44        2.17     48.19 o 
  -3   1  19       35.78       18.02     45.74 o 
  -2   1  19       73.62       62.15     35.72 o 
  -1   1  19       21.65       25.29     32.04 o 
   0   1  19       18.10       35.89     31.81 o 
   1   1  19       31.11       24.21     31.72 o 
   2   1  19       84.80      104.14     38.79 o 
   3   1  19       37.03      -25.99     45.40 o 
   4   1  19       23.32      -20.66     32.92 o 
  -4   2  19       28.18       73.03     53.47 o 
  -3   2  19       13.43        8.86     33.84 o 
  -2   2  19       33.39       29.76     33.14 o 
  -1   2  19       33.91       -0.76     29.64 o 
   0   2  19        0.49        7.07     31.28 o 
   1   2  19       35.16      -13.91     36.73 o 
   2   2  19       36.90       51.80     35.63 o 
   3   2  19       12.53      -39.16     45.74 o 
   4   2  19       31.90       47.86     38.20 o 
  -4   3  19       64.51       32.89     49.88 o 
  -3   3  19        7.82       10.27     33.75 o 
  -2   3  19       26.13       -4.60     41.59 o 
  -1   3  19        5.63       -5.14     29.68 o 
   0   3  19        2.06        8.09     30.99 o 
   1   3  19        4.42        0.73     29.89 o 
   2   3  19       13.06        4.33     32.38 o 
   3   3  19        9.10       15.94     51.98 o 
   4   3  19       49.82       66.31     50.06 o 
  -4   4  19       30.25      -29.99     46.51 o 
  -3   4  19       39.91       16.91     38.53 o 
  -2   4  19       41.79       54.30     35.71 o 
  -1   4  19       13.95       23.09     32.68 o 
   0   4  19       29.49       -8.04     30.02 o 
   1   4  19       14.89      -25.54     28.57 o 
   2   4  19       34.90       22.42     34.88 o 
   3   4  19       37.52        3.12     52.33 o 
   4   4  19       28.40       -4.51     55.10 o 
  -4   5  19       30.62       90.10     65.15 o 
  -3   5  19        2.68       36.42     39.15 o 
  -2   5  19       89.72       49.29     37.37 o 
  -1   5  19       23.47       23.58     35.51 o 
   0   5  19        7.38       19.93     38.99 o 
   1   5  19       17.03       36.45     34.20 o 
   2   5  19       85.88      171.89     64.11 o 
   3   5  19        2.02       23.56     56.14 o 
   4   5  19       40.62       38.81     58.22 o 
  -4   6  19       23.35      -11.44     61.68 o 
  -3   6  19       32.53       64.94     39.72 o 
  -2   6  19        0.82       18.37     45.05 o 
  -1   6  19       18.68       18.71     48.17 o 
   0   6  19       73.44       13.95     33.99 o 
   1   6  19       18.60       10.47     34.77 o 
   2   6  19        1.84      -41.24     43.32 o 
  -3   7  19        6.44      -29.11     54.06 o 
  -1   7  19       11.59       30.42     34.81 o 
   0   7  19        0.99       18.20     36.27 o 
   1   7  19        5.28      -17.25     45.05 o 
  -3   8  19       33.55       36.39     58.57 o 
   0   8  19      367.42      309.46     74.85 o 
   1   8  19        0.97       86.29     54.75 o 
   1   9  19       11.47      -10.74     54.75 o 
   0   0  20        7.85       -6.93     42.62 o 
   1   0  20       27.34       17.17     32.80 o 
   2   0  20       11.70        0.40     34.77 o 
   4   0  20        9.01      -12.82     56.14 o 
  -4   1  20       11.04        6.58     58.22 o 
  -2   1  20        4.75       38.50     35.26 o 
  -1   1  20       22.83       -1.68     33.61 o 
   0   1  20       15.80      -28.96     29.04 o 
   1   1  20       25.27       46.84     36.87 o 
   2   1  20        4.11       20.06     63.07 o 
  -4   2  20       13.27      -31.19     56.49 o 
  -2   2  20       38.12       37.11     37.12 o 
  -1   2  20       33.24       23.66     34.83 o 
   0   2  20        0.34      -27.30     48.52 o 
   1   2  20       37.85        9.05     32.07 o 
   2   2  20       36.78       40.38     35.62 o 
  -4   3  20        8.62      -48.17     58.57 o 
  -3   3  20       31.89       79.36     59.26 o 
  -2   3  20       14.82       -8.54     36.39 o 
  -1   3  20        4.40       34.67     35.17 o 
   0   3  20       31.25       10.92     32.77 o 
   1   3  20        7.23      -14.92     29.39 o 
   2   3  20       17.25       23.11     35.79 o 
  -3   4  20       29.45       51.63     55.10 o 
  -2   4  20       33.45       47.48     55.79 o 
  -1   4  20       24.86       27.33     36.09 o 
   0   4  20        6.59      -27.18     27.18 o 
   1   4  20       26.72        2.58     32.47 o 
   2   4  20       33.83       61.76     39.37 o 
  -2   5  20        1.86       85.60     55.10 o 
  -1   5  20        6.57       10.03     35.90 o 
   0   5  20        1.34       43.45     38.38 o 
   1   5  20        3.55       -5.55     44.53 o 
   0   6  20        9.55       27.03     49.21 o 
   1   6  20        5.18      -42.28     42.28 o 
   1   7  20       19.52       13.17     50.60 o 
   1   0  21       13.95      -11.78     49.90 o 
   2   0  21        0.80       26.68     53.71 o 
  -2   1  21       23.70       11.78     53.02 o 
  -1   1  21       37.74       39.16     51.98 o 
   0   1  21       16.10       48.58     37.05 o 
   1   1  21       28.96        3.81     47.48 o 
   2   1  21       17.58       51.29     54.41 o 
  -2   2  21       38.91       49.56     57.53 o 
  -1   2  21      120.67      200.65     71.73 o 
   0   2  21        4.01       -6.69     33.32 o 
   1   2  21      128.22      120.25     59.95 o 
   2   2  21       41.04       -3.12     51.98 o 
   0   3  21        4.66       39.51     51.29 o 
   1   3  21       43.72       55.79     52.67 o 
   2   3  21       34.92       94.95     58.91 o 
   1   4  21        5.48       39.51     54.41 o 
   1   5  21        7.87        4.51     50.94 o 
                                                 
